# Supplementary material for: A most wanted list of conserved microbial protein families with no known domains
Source: PLoS One. 2018 Oct 17;13(10):e0205749. doi: 10.1371/journal.pone.0205749 (PMC6192648; doi:10.1371/journal.pone.0205749)
Supplement: S3 Table — (XLSX) [file pone.0205749.s009.xlsx]

## Sheet: Column Definitions
Column Name	Definition
fraction_cat	Size fraction category
FUNKID	FUnkFam ID (e.g., X6_43108), format is Xn_SFam.ID where n is phylogenetic span
PHENONAME	Environmental variable (e.g., month, oxygen_sensor, chlorophyll_sensor, ...)
term	Model variable (categorical and continuous mixed, e.g, monthJuly, oxygen_sensor)
p_adj_fdr	FDR-adjusted p-value (aka Benjamini-Hochberg)
p.value	p-value for t-test of term coefficient
N_samples	Number of samples in this model
FF_Entropy_bits	FUnkFam presence/absence variation across samples in bits
FF_PercentPresent	Percent of samples FUnkFam is present in
PH_Entropy_bits	Variation for categorical variables across samples in bits
PH_StandardDeviation	Standard deviation for continuous variables
estimate	Estimate of term coefficient
std.error	Std error of term coefficient
logLik	Log-likelihood of the model
AIC	Akaike information criterion
BIC	Bayesian information criterion

## Sheet: TO Associations
fraction_cat	FUNKID	PHENONAME	term	p_adj_fdr	p.value	N_samples	FF_Entropy_bits	FF_PercentPresent	PH_Entropy_bits	PH_StandardDeviation	estimate	std.error	statistic	logLik	df.residual	AIC	BIC
BigG	X6_103923	temperature	temperature	0	0	21	0.918296	0.285714	NA	7.97302	-1.943e+13	3.04429e+06	-6.38244e+06	-108.131	12	234.262	243.663
BigG	X6_105544	latitude_end	latitude_end	0	0	21	0.998846	0.619048	NA	14.4174	1.15108e+13	1.25897e+06	9.14302e+06	-144.175	12	306.349	315.75
SmallG	X6_105544	latitude_start	latitude_start	0	0	21	0.845351	0.238095	NA	19.1791	109133861594917	2.4854e+06	4.391e+07	-36.0437	13	88.0873	96.4435
SmallG	X6_107346	chlorophyll_sensor	chlorophyll_sensor	0	0	21	0.75165	0.809524	NA	0.106179	-8477519902670870	2.01903e+08	-4.1988e+07	-72.0873	12	162.175	171.575
BigG	X6_122858	oxygen_sensor	oxygen_sensor	0	0	21	0.998846	0.619048	NA	42.6423	-3.30718e+13	501848	-6.58999e+07	-108.131	12	234.262	243.663
MediumG	X6_124665	chlorophyll_sensor	chlorophyll_sensor	0	0	18	1	0.555556	NA	0.35391	1551034293287930	8.61164e+07	1.80109e+07	-144.175	9	306.349	314.363
MediumG	X6_124665	depth	depth	0	0	18	1	0.555556	NA	267.954	2.88644e+12	128007	2.25492e+07	-108.131	9	234.262	242.275
BigG	X6_128749	longitude_start	longitude_start	0	0	21	0.845351	0.238095	NA	64.7478	134137413936126	6.52548e+06	2.05559e+07	-144.175	12	306.349	315.75
MediumG	X6_129429	nitrate_sensor	nitrate_sensor	0	0	17	0.852405	0.235294	NA	14.656	-8.90997e+13	2.06703e+06	-4.31053e+07	-144.175	8	306.349	313.848
SmallG	X6_137666	latitude_end	latitude_end	0	0	21	0.970951	0.333333	NA	19.1698	2.65689e+16	7.52992e+08	3.52844e+07	-108.131	12	234.262	243.663
SmallG	X6_137666	latitude_start	latitude_start	0	0	21	0.970951	0.333333	NA	19.1791	3.279e+13	2.4854e+06	1.31931e+07	-144.175	13	304.349	312.705
SmallG	X6_137666	nitrate_sensor	nitrate_sensor	0	0	18	0.977418	0.333333	NA	13.7293	3.61788e+13	1.79602e+06	2.01439e+07	-108.131	9	234.262	242.275
SmallG	X6_137666	salinity_sensor	salinity_sensor	0	0	20	0.938681	0.3	NA	0.885568	-1228122105096630	4.9923e+07	-2.46003e+07	-108.131	11	234.262	243.224
MediumG	X6_137666	latitude_end	latitude_end	0	0	18	0.915825	0.277778	NA	14.103	-9.01995e+11	1.72502e+06	-522891	-216.262	9	450.524	458.537
MediumG	X6_137666	longitude_start	longitude_start	0	0	18	0.915825	0.277778	NA	65.9818	134835427486999	9.08001e+06	1.48497e+07	-180.218	9	378.437	386.45
BigG	X6_142856	latitude_end	latitude_end	0	0	21	0.75165	0.190476	NA	14.4174	126979026976715	1.25897e+06	1.00859e+08	-108.131	12	234.262	243.663
MediumG	X6_149740	nitrate_sensor	nitrate_sensor	0	0	17	0.940286	0.294118	NA	14.656	-146734066503588	2.06703e+06	-7.0988e+07	-72.0873	8	162.175	169.674
MediumG	X6_149740	salinity_sensor	salinity_sensor	0	0	18	0.915825	0.277778	NA	0.776493	2528510853173370	4.62267e+07	5.46981e+07	-108.131	9	234.262	242.275
BigG	X6_149740	longitude_end	longitude_end	0	0	21	0.63431	0.142857	NA	64.7542	-133884366083170	6.53931e+06	-2.04738e+07	-108.131	12	234.262	243.663
BigG	X6_149740	longitude_start	longitude_start	0	0	21	0.63431	0.142857	NA	64.7478	-604147335878359	6.52548e+06	-9.25828e+07	-216.262	12	450.524	459.925
BigG	X7_151060	longitude_end	longitude_end	0	0	21	0.63431	0.142857	NA	64.7542	5.01112e+13	6.5393e+06	7.66308e+06	-144.175	12	306.349	315.75
BigG	X7_151060	longitude_start	longitude_start	0	0	21	0.63431	0.142857	NA	64.7478	-392832908860903	6.52548e+06	-6.01998e+07	-108.131	12	234.262	243.663
SmallG	X7_151060	nitrate_sensor	nitrate_sensor	0	0	18	0.703926	0.166667	NA	13.7293	-71338440862998	1.79602e+06	-3.97203e+07	-108.131	9	234.262	242.275
SmallG	X7_151060	salinity_sensor	salinity_sensor	0	0	20	0.655809	0.15	NA	0.885568	1722225012898150	4.9923e+07	3.44976e+07	-72.0873	11	162.175	171.136
MediumG	X6_15762	latitude_end	latitude_end	0	0	18	0.546506	0.888889	NA	14.103	-107615848641626	1.72502e+06	-6.23854e+07	-108.131	9	234.262	242.275
MediumG	X6_15762	latitude_start	latitude_start	0	0	18	0.546506	0.888889	NA	9.13859	3.57771e+13	6.15154e+06	5.81596e+06	-36.0437	10	88.0873	95.2103
MediumG	X6_15762	nitrate_sensor	nitrate_sensor	0	0	17	0.569961	0.882353	NA	14.656	-6.02418e+13	2.06703e+06	-2.91442e+07	-180.218	8	378.437	385.935
BigG	X6_158611	chlorophyll_sensor	chlorophyll_sensor	0	0	21	0.970951	0.666667	NA	0.333753	-8289790848411740	5.43544e+07	-1.52514e+08	-108.131	12	234.262	243.663
BigG	X6_158611	latitude_end	latitude_end	0	0	21	0.970951	0.666667	NA	14.4174	-7.82648e+13	1.25897e+06	-6.21656e+07	-180.218	12	378.437	387.837
BigG	X6_167637	longitude_end	longitude_end	0	0	21	0.998846	0.619048	NA	64.7542	354083150815061	6.53931e+06	5.41468e+07	-360.437	12	738.873	748.274
BigG	X6_167637	longitude_start	longitude_start	0	0	21	0.998846	0.619048	NA	64.7478	770735483470668	6.52548e+06	1.18112e+08	-108.131	12	234.262	243.663
MediumG	X6_167637	longitude_start	longitude_start	0	0	18	0.703926	0.833333	NA	65.9818	146882093898971	9.08001e+06	1.61764e+07	-36.0437	9	90.0873	98.1007
BigG	X6_173992	latitude_end	latitude_end	0	0	21	0.998846	0.619048	NA	14.4174	5.63053e+13	1.25897e+06	4.47232e+07	-144.175	12	306.349	315.75
BigG	X6_173992	longitude_end	longitude_end	0	0	21	0.998846	0.619048	NA	64.7542	163492809063223	6.53931e+06	2.50015e+07	-72.0873	12	162.175	171.575
BigG	X6_173992	longitude_start	longitude_start	0	0	21	0.998846	0.619048	NA	64.7478	107768524073801	6.52548e+06	1.6515e+07	-72.0873	12	162.175	171.575
BigG	X6_173992	oxygen_sensor	oxygen_sensor	0	0	21	0.998846	0.619048	NA	42.6423	-1.9212e+13	501848	-3.82826e+07	-144.175	12	306.349	315.75
MediumG	X6_173992	longitude_start	longitude_start	0	0	18	0.915825	0.277778	NA	65.9818	-476276994132745	9.08001e+06	-5.24533e+07	-3.55271e-15	9	18	26.0133
SmallG	X6_173992	nitrate_sensor	nitrate_sensor	0	0	18	0.703926	0.166667	NA	13.7293	-3.86858e+12	1.79602e+06	-2.15397e+06	-72.0873	9	162.175	170.188
SmallG	X6_173992	oxygen_sensor	oxygen_sensor	0	0	21	0.63431	0.142857	NA	78.9923	-1.4397e+13	347062	-4.14825e+07	-108.131	12	234.262	243.663
BigG	X6_177585	oxygen_sensor	oxygen_sensor	0	0	21	0.970951	0.333333	NA	42.6423	-3.51181e+13	501848	-6.99776e+07	-144.175	12	306.349	315.75
SmallG	X6_19736	depth	depth	0	0	21	1	0.52381	NA	211.171	-6.8381e+12	115348	-5.92821e+07	-72.0873	12	162.175	171.575
MediumG	X7_21650	chlorophyll_sensor	chlorophyll_sensor	0	0	18	0.703926	0.833333	NA	0.35391	-3107742128750320	8.61164e+07	-3.60877e+07	-72.0873	9	162.175	170.188
SmallG	X6_24791	longitude_end	longitude_end	0	0	21	1	0.47619	NA	98.2927	-2.55446e+13	1.46443e+06	-1.74434e+07	-144.175	12	306.349	315.75
SmallG	X6_24791	longitude_start	longitude_start	0	0	21	1	0.47619	NA	98.2793	-1.66107e+13	1.4634e+06	-1.13508e+07	-72.0874	12	162.175	171.576
SmallG	X6_24791	nitrate_sensor	nitrate_sensor	0	0	18	1	0.555556	NA	13.7293	100752287642618	1.79602e+06	5.60975e+07	-72.0873	9	162.175	170.188
MediumG	X6_24791	chlorophyll_sensor	chlorophyll_sensor	0	0	18	1	0.444444	NA	0.35391	-5065295946109680	8.61164e+07	-5.88191e+07	-108.131	9	234.262	242.275
MediumG	X6_24791	depth	depth	0	0	18	1	0.444444	NA	267.954	1.88918e+12	128007	1.47585e+07	-180.218	9	378.437	386.45
MediumG	X6_24791	oxygen_sensor	oxygen_sensor	0	0	18	1	0.444444	NA	44.9922	-36684572007540	540770	-6.78377e+07	-108.131	9	234.262	242.275
MediumG	X6_24791	temperature	temperature	0	0	18	1	0.444444	NA	7.57633	-402646295894072	4.40498e+06	-9.1407e+07	-72.0873	9	162.175	170.188
BigG	X6_24791	nitrate_sensor	nitrate_sensor	0	0	19	0.799049	0.789474	NA	14.7523	1.2673e+13	1.33274e+06	9.50898e+06	-3.55271e-15	10	18	26.5
BigG	X6_24791	oxygen_sensor	oxygen_sensor	0	0	21	0.845351	0.761905	NA	42.6423	-2.78586e+13	501848	-5.55119e+07	-144.175	12	306.349	315.75
SmallG	X6_31735	nitrate_sensor	nitrate_sensor	0	0	18	1	0.388889	NA	13.7293	2.75026e+13	1.79602e+06	1.53131e+07	-180.218	9	378.437	386.45
MediumG	X6_36193	longitude_end	longitude_end	0	0	18	0.915825	0.277778	NA	65.9792	403600851800807	9.0821e+06	4.44391e+07	-108.131	9	234.262	242.275
MediumG	X6_36193	longitude_start	longitude_start	0	0	18	0.915825	0.277778	NA	65.9818	189706433171464	9.08001e+06	2.08928e+07	-144.175	9	306.349	314.363
SmallG	X6_36313	nitrate_sensor	nitrate_sensor	0	0	18	1	0.611111	NA	13.7293	-4.8855e+13	1.79602e+06	-2.72018e+07	-36.044	9	90.088	98.1013
MediumG	X6_36313	chlorophyll_sensor	chlorophyll_sensor	0	0	18	1	0.388889	NA	0.35391	2050298172914900	8.61164e+07	2.38084e+07	-36.0437	9	90.0873	98.1007
MediumG	X6_36313	latitude_end	latitude_end	0	0	18	1	0.388889	NA	14.103	-5.44071e+13	1.72502e+06	-3.154e+07	-36.0437	9	90.0873	98.1007
MediumG	X6_36313	latitude_start	latitude_start	0	0	18	1	0.388889	NA	9.13859	-333107228757543	6.15154e+06	-5.41502e+07	-36.0437	10	88.0873	95.2103
MediumG	X6_36313	longitude_end	longitude_end	0	0	18	1	0.388889	NA	65.9792	1.95979e+13	9.0821e+06	2.15786e+06	-36.0437	9	90.0873	98.1007
MediumG	X6_36313	longitude_start	longitude_start	0	0	18	1	0.388889	NA	65.9818	9.78747e+13	9.08001e+06	1.07791e+07	-36.0437	9	90.0873	98.1007
MediumG	X6_36313	nitrate_sensor	nitrate_sensor	0	0	17	0.992774	0.352941	NA	14.656	-129213378769604	2.06703e+06	-6.25118e+07	-72.0873	8	162.175	169.674
MediumG	X6_36313	oxygen_sensor	oxygen_sensor	0	0	18	1	0.388889	NA	44.9922	9.98431e+12	540770	1.84631e+07	-72.0873	9	162.175	170.188
BigG	X6_36313	nitrate_sensor	nitrate_sensor	0	0	19	0.958712	0.684211	NA	14.7523	4.83427e+13	1.33274e+06	3.62731e+07	-180.218	10	378.437	386.936
BigG	X6_42014	oxygen_sensor	oxygen_sensor	0	0	21	0.970951	0.666667	NA	42.6423	-1.25176e+12	501848	-2.49429e+06	-216.262	12	450.524	459.925
BigG	X6_44670	longitude_start	longitude_start	0	0	21	1	0.428571	NA	64.7478	139785234627996	6.52548e+06	2.14214e+07	-144.175	12	306.349	315.75
MediumG	X6_44670	latitude_start	latitude_start	0	0	18	0.703926	0.166667	NA	9.13859	-253295837611040	6.15154e+06	-4.1176e+07	-72.0873	10	160.175	167.298
MediumG	X6_44670	longitude_end	longitude_end	0	0	18	0.703926	0.166667	NA	65.9792	244976186733228	9.0821e+06	2.69735e+07	-72.0873	9	162.175	170.188
MediumG	X6_44670	longitude_start	longitude_start	0	0	18	0.703926	0.166667	NA	65.9818	-353669029473322	9.08001e+06	-3.89503e+07	-144.175	9	306.349	314.363
MediumG	X6_44670	nitrate_sensor	nitrate_sensor	0	0	17	0.730926	0.176471	NA	14.656	104015590586953	2.06703e+06	5.03214e+07	-36.0437	8	90.0873	97.5862
MediumG	X6_49036	latitude_end	latitude_end	0	0	18	1	0.555556	NA	14.103	-6.20757e+13	1.72502e+06	-3.59855e+07	-108.131	9	234.262	242.275
MediumG	X6_49036	latitude_start	latitude_start	0	0	18	1	0.555556	NA	9.13859	-186627756736109	6.15154e+06	-3.03384e+07	-252.306	10	520.611	527.734
MediumG	X6_49036	longitude_end	longitude_end	0	0	18	1	0.555556	NA	65.9792	-100834674053752	9.0821e+06	-1.11026e+07	-72.0873	9	162.175	170.188
MediumG	X6_49036	nitrate_sensor	nitrate_sensor	0	0	17	1	0.529412	NA	14.656	-7.08074e+12	2.06703e+06	-3.42557e+06	-144.175	8	306.349	313.848
BigG	X6_50324	oxygen_sensor	oxygen_sensor	0	0	21	0.970951	0.666667	NA	42.6423	-4.72402e+13	501848	-9.41325e+07	-144.175	12	306.349	315.75
BigG	X7_56523	latitude_end	latitude_end	0	0	21	0.998846	0.380952	NA	14.4174	1.28293e+13	1.25897e+06	1.01903e+07	-180.218	12	378.437	387.837
MediumG	X7_56523	chlorophyll_sensor	chlorophyll_sensor	0	0	18	0.546506	0.111111	NA	0.35391	-4327198221127970	8.61164e+07	-5.02482e+07	-36.0437	9	90.0873	98.1007
MediumG	X7_56523	longitude_start	longitude_start	0	0	18	0.546506	0.111111	NA	65.9818	-7.45546e+13	9.08001e+06	-8.21085e+06	-36.0437	9	90.0873	98.1007
MediumG	X7_56523	oxygen_sensor	oxygen_sensor	0	0	18	0.546506	0.111111	NA	44.9922	9.22815e+12	540770	1.70648e+07	-36.0437	9	90.0873	98.1007
MediumG	X7_56523	salinity_sensor	salinity_sensor	0	0	18	0.546506	0.111111	NA	0.776493	1952510563728280	4.62267e+07	4.22377e+07	-36.0437	9	90.0873	98.1007
MediumG	X7_56523	temperature	temperature	0	0	18	0.546506	0.111111	NA	7.57633	285393758803234	4.40498e+06	6.47888e+07	-36.0437	9	90.0873	98.1007
MediumG	X6_57068	nitrate_sensor	nitrate_sensor	0	0	17	0.569961	0.117647	NA	14.656	-3.44514e+13	2.06703e+06	-1.66672e+07	-72.0873	8	162.175	169.674
MediumG	X6_57668	chlorophyll_sensor	chlorophyll_sensor	0	0	18	0.546506	0.111111	NA	0.35391	-2685444927328040	8.61164e+07	-3.11839e+07	-36.0437	9	90.0873	98.1007
MediumG	X6_57668	longitude_start	longitude_start	0	0	18	0.546506	0.111111	NA	65.9818	-608517380984847	9.08001e+06	-6.70173e+07	-36.0437	9	90.0873	98.1007
MediumG	X6_57668	nitrate_sensor	nitrate_sensor	0	0	17	0.353359	0.0588235	NA	14.656	-9.51405e+12	2.06703e+06	-4.60277e+06	-72.0873	8	162.175	169.674
MediumG	X6_57668	oxygen_sensor	oxygen_sensor	0	0	18	0.546506	0.111111	NA	44.9922	1.35628e+12	540770	2.50806e+06	-36.0437	9	90.0873	98.1007
MediumG	X6_57668	temperature	temperature	0	0	18	0.546506	0.111111	NA	7.57633	127507980850662	4.40498e+06	2.89463e+07	-72.0873	9	162.175	170.188
BigG	X6_58175	depth	depth	0	0	21	0.63431	0.857143	NA	306.277	4.6899e+12	67667	6.93085e+07	-108.131	12	234.262	243.663
SmallG	X6_61956	nitrate_sensor	nitrate_sensor	0	0	18	0.824966	0.222222	NA	13.7293	120205719607741	1.79602e+06	6.69289e+07	-72.0873	9	162.175	170.188
SmallG	X6_63487	longitude_end	longitude_end	0	0	21	0.970951	0.333333	NA	98.2927	7.20438e+13	1.46443e+06	4.91959e+07	-72.0875	12	162.175	171.576
SmallG	X6_63487	longitude_start	longitude_start	0	0	21	0.970951	0.333333	NA	98.2793	6.52502e+13	1.4634e+06	4.45881e+07	-108.149	12	234.298	243.699
BigG	X6_63487	oxygen_sensor	oxygen_sensor	0	0	21	0.918296	0.714286	NA	42.6423	-1.26517e+12	501848	-2.52101e+06	-144.175	12	306.349	315.75
MediumG	X6_64207	latitude_start	latitude_start	0	0	18	1	0.388889	NA	9.13859	184185878301487	6.15154e+06	2.99414e+07	-72.0873	10	160.175	167.298
MediumG	X6_64207	longitude_start	longitude_start	0	0	18	1	0.388889	NA	65.9818	-278545510878969	9.08001e+06	-3.06768e+07	-36.0437	9	90.0873	98.1007
SmallG	X6_64207	depth	depth	0	0	21	0.75165	0.190476	NA	211.171	2.17787e+12	115348	1.88808e+07	-36.044	12	90.088	99.4887
SmallG	X6_64207	longitude_end	longitude_end	0	0	21	0.75165	0.190476	NA	98.2927	1.31918e+13	1.46443e+06	9.0082e+06	-72.0873	12	162.175	171.575
SmallG	X6_64207	longitude_start	longitude_start	0	0	21	0.75165	0.190476	NA	98.2793	-8.66155e+12	1.4634e+06	-5.91879e+06	-72.0873	12	162.175	171.575
SmallG	X6_64207	temperature	temperature	0	0	21	0.75165	0.190476	NA	6.26599	9.22173e+12	3.56399e+06	2.58748e+06	-36.0437	12	90.0873	99.488
BigG	X6_68805	environment_feature	environment_featuremarine epipelagic mixed layer (ENVO:xxxxxxxxx)	0	0	21	1	0.47619	1.99154	NA	-1627091683722690	7.78084e+07	-2.09115e+07	-180.218	10	382.437	393.926
BigG	X6_68805	environment_feature	environment_featuremesopelagic zone (ENVO:00000213)	0	0	21	1	0.47619	1.99154	NA	1408087633966840	5.36572e+07	2.62423e+07	-180.218	10	382.437	393.926
BigG	X6_68805	environment_feature	environment_featuresurface water layer (ENVO:00002042)	0	0	21	1	0.47619	1.99154	NA	1711754884247130	4.34221e+07	3.94213e+07	-180.218	10	382.437	393.926
MediumG	X6_68805	latitude_start	latitude_start	0	0	18	1	0.388889	NA	9.13859	-257134582890697	6.15154e+06	-4.18e+07	-72.0873	10	160.175	167.298
MediumG	X6_68805	longitude_end	longitude_end	0	0	18	1	0.388889	NA	65.9792	-209883312504381	9.0821e+06	-2.31095e+07	-36.0437	9	90.0873	98.1007
MediumG	X6_68805	oxygen_sensor	oxygen_sensor	0	0	18	1	0.388889	NA	44.9922	9.52476e+12	540770	1.76133e+07	-36.0437	9	90.0873	98.1007
MediumG	X6_70337	chlorophyll_sensor	chlorophyll_sensor	0	0	18	0.824966	0.222222	NA	0.35391	-232734479767040	8.21257e+07	-2.83388e+06	-144.175	9	306.349	314.363
MediumG	X6_70337	oxygen_sensor	oxygen_sensor	0	0	18	0.824966	0.222222	NA	44.9922	-1.49928e+13	540770	-2.7725e+07	-144.175	9	306.349	314.363
MediumG	X6_74526	nitrate_sensor	nitrate_sensor	0	0	17	0.569961	0.117647	NA	14.656	-6.13862e+13	2.06703e+06	-2.96978e+07	-36.0437	8	90.0873	97.5862
BigG	X6_80255	oxygen_sensor	oxygen_sensor	0	0	21	0.918296	0.285714	NA	42.6423	2.5872e+13	501848	5.15535e+07	-144.175	12	306.349	315.75
MediumG	X6_85444	depth	depth	0	0	18	0.977418	0.666667	NA	267.954	2.01272e+12	128007	1.57236e+07	-108.131	9	234.262	242.275
MediumG	X6_85444	latitude_end	latitude_end	0	0	18	0.977418	0.666667	NA	14.103	-4.86411e+13	1.72502e+06	-2.81974e+07	-144.175	9	306.349	314.363
MediumG	X6_85444	oxygen_sensor	oxygen_sensor	0	0	18	0.977418	0.666667	NA	44.9922	-3.2096e+13	540770	-5.93525e+07	-108.131	9	234.262	242.275
MediumG	X6_85444	temperature	temperature	0	0	18	0.977418	0.666667	NA	7.57633	-5.42631e+13	4.40498e+06	-1.23186e+07	-72.0873	9	162.175	170.188
SmallG	X6_89611	oxygen_sensor	oxygen_sensor	0	0	21	0.75165	0.190476	NA	78.9923	-1.62121e+13	347062	-4.67123e+07	-72.0873	12	162.175	171.575
MediumG	X6_89611	depth	depth	0	0	18	0.703926	0.166667	NA	267.954	4.22793e+12	128007	3.3029e+07	-36.0437	9	90.0873	98.1007
MediumG	X6_89611	longitude_end	longitude_end	0	0	18	0.703926	0.166667	NA	65.9792	-566536423064119	9.0821e+06	-6.23794e+07	-108.131	9	234.262	242.275
MediumG	X6_89611	longitude_start	longitude_start	0	0	18	0.703926	0.166667	NA	65.9818	-174512001452388	9.08001e+06	-1.92194e+07	-108.131	9	234.262	242.275
MediumG	X6_89611	oxygen_sensor	oxygen_sensor	0	0	18	0.703926	0.166667	NA	44.9922	-2.38387e+13	540770	-4.4083e+07	-108.131	9	234.262	242.275
MediumG	X6_94538	longitude_end	longitude_end	0	0	18	0.977418	0.666667	NA	65.9792	-114704153050792	9.0821e+06	-1.26297e+07	-36.0437	9	90.0873	98.1007
MediumG	X6_94538	longitude_start	longitude_start	0	0	18	0.977418	0.666667	NA	65.9818	4.18724e+13	9.08001e+06	4.61149e+06	-72.0873	9	162.175	170.188
MediumG	X6_94538	salinity_sensor	salinity_sensor	0	0	18	0.977418	0.666667	NA	0.776493	-1421875219518540	4.62267e+07	-3.07588e+07	-108.131	9	234.262	242.275
SmallG	X6_99002	oxygen_sensor	oxygen_sensor	0	0	21	0.998846	0.380952	NA	78.9923	-2.634e+13	347062	-7.58942e+07	-36.0437	12	90.0873	99.488
MediumG	X6_99002	longitude_end	longitude_end	0	0	18	0.977418	0.333333	NA	65.9792	-715871759416921	9.0821e+06	-7.88222e+07	-72.0873	9	162.175	170.188
MediumG	X6_99002	longitude_start	longitude_start	0	0	18	0.977418	0.333333	NA	65.9818	-787343026286839	9.08001e+06	-8.67117e+07	-72.0873	9	162.175	170.188
MediumG	X6_99002	nitrate_sensor	nitrate_sensor	0	0	17	0.940286	0.294118	NA	14.656	-101594410377745	2.06703e+06	-4.91501e+07	-72.0873	8	162.175	169.674
BigG	X6_99002	chlorophyll_sensor	chlorophyll_sensor	0	0	21	0.970951	0.666667	NA	0.333753	669715454456617	5.43544e+07	1.23213e+07	-144.175	12	306.349	315.75
MediumG	X6_99092	temperature	temperature	0	0	18	0.824966	0.222222	NA	7.57633	4.75533e+13	4.40498e+06	1.07953e+07	-144.175	9	306.349	314.363
MultiGB	X6_24791	depth	depth	1.58015e-08	5.89922e-10	245	0.898664	0.310204	NA	253.298	0.00720986	0.00116418	6.1931	-92.7774	229	217.555	273.575
MultiGB	X6_36313	depth	depth	3.34322e-08	1.25804e-09	245	0.787289	0.232653	NA	253.298	0.00531683	0.000875534	6.07267	-86.4257	229	204.851	260.871
MultiGB	X6_138925	depth	depth	4.29243e-08	1.62794e-09	245	0.950824	0.636735	NA	253.298	-0.00612461	0.0010155	-6.03115	-95.2662	229	222.532	278.552
MultiGB	X6_24791	temperature	temperature	7.19183e-08	2.74888e-09	240	0.896594	0.308333	NA	7.88047	-0.177498	0.0298521	-5.94593	-104.718	224	241.436	297.126
MultiGB	X6_137666	temperature	temperature	1.7925e-07	6.90445e-09	240	0.865148	0.283333	NA	7.88047	-0.17788	0.0307049	-5.79323	-94.0778	224	220.156	275.846
MultiGB	X6_138925	temperature	temperature	1.98945e-07	7.72201e-09	240	0.956898	0.629167	NA	7.88047	0.166629	0.0288565	5.77442	-100.513	224	233.027	288.717
MultiGB	X6_36193	depth	depth	3.25863e-07	1.27449e-08	245	0.88898	0.302041	NA	253.298	0.00457353	0.000803861	5.68945	-114.037	229	260.074	316.094
MultiGB	X6_24791	nitrate_sensor	nitrate_sensor	3.83268e-07	1.51036e-08	188	0.951154	0.361702	NA	14.5433	0.111435	0.0196868	5.66038	-80.4803	172	192.961	244.744
MultiGB	X6_36193	oxygen_sensor	oxygen_sensor	6.38183e-07	2.53382e-08	229	0.893712	0.305677	NA	75.3494	-0.0170379	0.00305836	-5.57093	-106.802	213	245.603	300.543
MultiGB	X6_24791	oxygen_sensor	oxygen_sensor	9.11811e-07	3.64724e-08	229	0.913457	0.323144	NA	75.3494	-0.0172954	0.00314055	-5.50713	-106.279	213	244.558	299.498
MultiGB	X6_137666	depth	depth	9.56977e-07	3.85842e-08	245	0.868227	0.285714	NA	253.298	0.00534322	0.000971988	5.49721	-97.4518	229	226.904	282.924
MultiGB	X6_177585	depth	depth	9.56977e-07	3.88462e-08	245	0.700962	0.187755	NA	253.298	0.00455754	0.000829243	5.49602	-82.1817	229	196.363	252.384
MultiGB	X6_64207	depth	depth	1.56948e-06	6.41744e-08	245	0.726278	0.2	NA	253.298	0.00432532	0.000799984	5.40676	-82.3479	229	196.696	252.716
MultiGB	X6_57620	environment_feature	environment_featuremesopelagic zone (ENVO:00000213)	1.67648e-06	6.90461e-08	245	0.960292	0.37551	2.05432	NA	3.07117	0.569406	5.39364	-117.407	224	276.814	350.34
MultiGB	X6_24791	environment_feature	environment_featuremesopelagic zone (ENVO:00000213)	2.75992e-06	1.14486e-07	245	0.898664	0.310204	2.05432	NA	3.49901	0.659931	5.30209	-93.2766	224	228.553	302.08
MultiGB	X6_64207	temperature	temperature	2.94811e-06	1.23165e-07	240	0.726369	0.2	NA	7.88047	-0.178098	0.033675	-5.28873	-79.6574	224	191.315	247.005
MultiGB	X6_36313	oxygen_sensor	oxygen_sensor	3.03416e-06	1.2766e-07	229	0.807634	0.244541	NA	75.3494	-0.017258	0.00326721	-5.28217	-91.1253	213	214.251	269.19
MultiGB	X6_36313	nitrate_sensor	nitrate_sensor	3.60466e-06	1.52731e-07	188	0.849802	0.271277	NA	14.5433	0.0855859	0.0163044	5.24924	-75.5787	172	183.157	234.94
MultiGB	X6_138925	nitrate_sensor	nitrate_sensor	3.70955e-06	1.58274e-07	188	0.998822	0.547872	NA	14.5433	-0.0862038	0.0164427	-5.24266	-85.2701	172	202.54	254.323
MultiGB	X6_177585	temperature	temperature	3.823e-06	1.64247e-07	240	0.70929	0.191667	NA	7.88047	-0.179219	0.0342293	-5.23583	-82.2909	224	196.582	252.272
MultiGB	X6_137666	nitrate_sensor	nitrate_sensor	5.10215e-06	2.20715e-07	188	0.904398	0.31383	NA	14.5433	0.0776991	0.014997	5.18099	-84.5814	172	201.163	252.946
MultiGB	X6_84702	depth	depth	5.10536e-06	2.22367e-07	245	0.807883	0.244898	NA	253.298	0.00535461	0.00103379	5.1796	-89.9047	229	211.809	267.829
MultiGB	X6_64207	nitrate_sensor	nitrate_sensor	5.17622e-06	2.26987e-07	188	0.772318	0.223404	NA	14.5433	0.100694	0.0194549	5.17576	-61.2534	172	154.507	206.29
MultiGB	X6_36313	environment_feature	environment_featuremesopelagic zone (ENVO:00000213)	5.84754e-06	2.58158e-07	245	0.787289	0.232653	2.05432	NA	3.03725	0.589564	5.15168	-77.7543	224	197.509	271.035
MultiGB	X6_57620	depth	depth	6.13988e-06	2.72883e-07	245	0.960292	0.37551	NA	253.298	0.00432822	0.000841858	5.14127	-121.064	229	274.128	330.149
MultiGB	X6_137666	oxygen_sensor	oxygen_sensor	6.8361e-06	3.05852e-07	229	0.883059	0.296943	NA	75.3494	-0.0153752	0.00300309	-5.1198	-100.476	213	232.951	287.891
MultiGB	X6_64207	oxygen_sensor	oxygen_sensor	7.27014e-06	3.27426e-07	229	0.728335	0.200873	NA	75.3494	-0.0199897	0.00391422	-5.10694	-75.7862	213	183.572	238.512
MultiGB	X6_85044	nitrate_sensor	nitrate_sensor	7.43891e-06	3.3723e-07	188	0.963453	0.62234	NA	14.5433	0.101215	0.0198408	5.10135	-85.4435	172	202.887	254.67
MultiGB	X6_44703	depth	depth	1.02069e-05	4.65737e-07	245	0.750233	0.212245	NA	253.298	0.0042268	0.000838665	5.03992	-85.2109	229	202.422	258.442
MultiGB	X6_138925	environment_feature	environment_featuremesopelagic zone (ENVO:00000213)	1.02657e-05	4.71463e-07	245	0.950824	0.636735	2.05432	NA	-3.16028	0.62734	-5.03758	-90.0787	224	222.157	295.684
MultiGB	X6_36193	temperature	temperature	1.17573e-05	5.43447e-07	240	0.886595	0.3	NA	7.88047	-0.131284	0.0262028	-5.0103	-117.603	224	267.206	322.896
MultiGB	X6_58175	oxygen_sensor	oxygen_sensor	1.98805e-05	9.24813e-07	229	0.866081	0.283843	NA	75.3494	-0.0165266	0.00336797	-4.907	-95.7177	213	223.435	278.375
MultiGB	X6_177585	environment_feature	environment_featuremesopelagic zone (ENVO:00000213)	2.7603e-05	1.29223e-06	245	0.700962	0.187755	2.05432	NA	3.00348	0.620432	4.84094	-78.4038	224	198.808	272.334
MultiGB	X6_36193	nitrate_sensor	nitrate_sensor	2.94378e-05	1.38685e-06	188	0.921656	0.329787	NA	14.5433	0.0680199	0.0140919	4.82689	-90.902	172	213.804	265.587
MultiGB	X7_56523	salinity_sensor	salinity_sensor	3.87618e-05	1.8376e-06	233	0.841024	0.266094	NA	1.53736	-1.22547	0.256884	-4.77051	-101.18	217	234.36	289.577
MultiGB	X6_70847	oxygen_sensor	oxygen_sensor	3.97959e-05	1.89841e-06	229	0.487254	0.104803	NA	75.3494	-0.0269347	0.00565386	-4.76395	-43.9402	213	119.88	174.82
MultiGB	X7_56523	nitrate_sensor	nitrate_sensor	4.81242e-05	2.30996e-06	188	0.871775	0.287234	NA	14.5433	0.0731676	0.0154877	4.72422	-86.0884	172	204.177	255.96
MultiGB	X6_58175	nitrate_sensor	nitrate_sensor	5.36255e-05	2.58991e-06	188	0.91034	0.319149	NA	14.5433	0.0779527	0.0165824	4.70092	-81.5523	172	195.105	246.888
MultiGB	X6_87685	depth	depth	7.32633e-05	3.56005e-06	245	0.957241	0.628571	NA	253.298	0.00702051	0.0015145	4.63554	-118.985	229	269.97	325.99
MultiGB	X6_36313	temperature	temperature	7.34072e-05	3.5888e-06	240	0.788562	0.233333	NA	7.88047	-0.131036	0.0282778	-4.63388	-98.7166	224	229.433	285.123
MultiGB	X6_85044	oxygen_sensor	oxygen_sensor	8.5075e-05	4.18443e-06	229	0.957422	0.628821	NA	75.3494	-0.0182702	0.00397004	-4.60201	-118.406	213	268.812	323.752
MultiGB	X6_85044	temperature	temperature	8.52397e-05	4.21778e-06	240	0.960027	0.625	NA	7.88047	-0.12312	0.0267631	-4.60035	-129.55	224	291.1	346.79
MultiGB	X6_56522	depth	depth	8.67866e-05	4.32004e-06	245	0.91668	0.326531	NA	253.298	0.00329012	0.000715966	4.59536	-118.355	229	268.711	324.731
MultiGB	X7_21650	oxygen_sensor	oxygen_sensor	8.85403e-05	4.43358e-06	229	0.990555	0.572052	NA	75.3494	-0.0148545	0.0032363	-4.58995	-129.685	213	291.37	346.309
MultiGB	X6_84702	environment_feature	environment_featuremesopelagic zone (ENVO:00000213)	8.86512e-05	4.46539e-06	245	0.807883	0.244898	2.05432	NA	3.31004	0.721384	4.58845	-87.6034	224	217.207	290.733
MultiGB	X6_177585	nitrate_sensor	nitrate_sensor	9.85259e-05	4.99198e-06	188	0.663399	0.170213	NA	14.5433	0.0813299	0.0178155	4.56512	-60.4848	172	152.97	204.753
MultiGB	X7_21650	nitrate_sensor	nitrate_sensor	0.000106147	5.40954e-06	188	0.985875	0.585106	NA	14.5433	0.073765	0.0162183	4.54824	-104.431	172	240.861	292.644
MultiGB	X6_44703	nitrate_sensor	nitrate_sensor	0.000116681	5.98096e-06	188	0.742346	0.207447	NA	14.5433	0.073623	0.0162629	4.52706	-66.7144	172	165.429	217.212
MultiGB	X6_64207	environment_feature	environment_featuremesopelagic zone (ENVO:00000213)	0.000118284	6.09821e-06	245	0.726278	0.2	2.05432	NA	2.7408	0.605976	4.52296	-70.5133	224	183.027	256.553
MultiGB	X6_56522	oxygen_sensor	oxygen_sensor	0.000121053	6.2768e-06	229	0.926929	0.336245	NA	75.3494	-0.01218	0.00269658	-4.51684	-112.018	213	256.036	310.976
MultiGB	X6_70337	depth	depth	0.000139342	7.26641e-06	245	0.57367	0.134694	NA	253.298	0.00534804	0.00119223	4.48573	-58.1327	229	148.265	204.286
MultiGB	X6_41475	depth	depth	0.00015913	8.34549e-06	245	0.56255	0.130612	NA	253.298	0.00437155	0.00098102	4.45612	-51.9501	229	135.9	191.92
MultiGB	X6_19736	longitude_end	longitude_end	0.000163864	8.64231e-06	243	0.804476	0.242798	NA	71.0003	-0.0179123	0.00402648	-4.44862	-89.0131	227	210.026	265.915
MultiGB	X6_44703	temperature	temperature	0.000176026	9.33589e-06	240	0.742817	0.208333	NA	7.88047	-0.132446	0.0298839	-4.43201	-86.5321	224	205.064	260.754
MultiGB	X6_19736	longitude_start	longitude_start	0.000183416	9.7822e-06	245	0.801151	0.240816	NA	70.2981	-0.0181472	0.00410391	-4.42193	-90.12	229	212.24	268.26
MultiGB	X6_80056	oxygen_sensor	oxygen_sensor	0.000187543	1.00579e-05	229	0.963836	0.620087	NA	75.3494	-0.0159546	0.00361298	-4.41593	-118.596	213	269.191	324.131
MultiGB	X7_56523	depth	depth	0.0001954	1.05371e-05	245	0.845575	0.269388	NA	253.298	0.00309668	0.000702858	4.40585	-117.196	229	266.392	322.412
MultiGB	X6_138925	oxygen_sensor	oxygen_sensor	0.000219746	1.19151e-05	229	0.969772	0.611354	NA	75.3494	0.015012	0.00342808	4.37914	-108.85	213	249.7	304.639
MultiGB	X6_85444	depth	depth	0.000222053	1.2106e-05	245	0.976414	0.6	NA	253.298	0.00451513	0.00103187	4.37567	-130.564	229	293.128	349.149
MultiGB	X6_167637	latitude_start	latitude_start	0.000222148	1.2177e-05	245	1	0.510204	NA	27.2676	0.0355313	0.00812256	4.37439	-117.069	230	264.138	316.657
MultiGB	X7_21650	depth	depth	0.000271338	1.49538e-05	245	0.98879	0.57551	NA	253.298	0.00520902	0.00120318	4.32937	-136.067	229	304.134	360.154
MultiGB	X6_70847	depth	depth	0.000288414	1.60384e-05	245	0.465371	0.0979592	NA	253.298	0.00985737	0.00228501	4.31392	-32.5223	229	97.0447	153.065
MultiGB	X6_70337	nitrate_sensor	nitrate_sensor	0.000288414	1.60657e-05	188	0.638316	0.159574	NA	14.5433	0.097145	0.0225209	4.31354	-47.6491	172	127.298	179.081
MultiGB	X6_137666	environment_feature	environment_featuremesopelagic zone (ENVO:00000213)	0.000309185	1.73144e-05	245	0.868227	0.285714	2.05432	NA	2.4391	0.567632	4.29698	-87.0579	224	216.116	289.642
MultiGB	X6_84702	temperature	temperature	0.000319223	1.79711e-05	240	0.816214	0.25	NA	7.88047	-0.114853	0.0267803	-4.28871	-100.013	224	232.025	287.716
MultiGB	X6_113155	longitude_start	longitude_start	0.000319754	1.80957e-05	245	0.857142	0.277551	NA	70.2981	-0.0148805	0.00347093	-4.28718	-107.602	229	247.205	303.225
MultiGB	X6_80056	depth	depth	0.000382976	2.17871e-05	245	0.963238	0.620408	NA	253.298	0.0179905	0.0042373	4.24574	-108.974	229	249.948	305.969
MultiGB	X6_80056	nitrate_sensor	nitrate_sensor	0.000435584	2.49089e-05	188	0.951154	0.638298	NA	14.5433	0.0863663	0.0204872	4.21562	-92.0592	172	216.118	267.902
MultiGB	X6_50324	oxygen_sensor	oxygen_sensor	0.000489011	2.81355e-05	229	0.847876	0.270742	NA	75.3494	-0.0116415	0.0027797	-4.18806	-106.622	213	245.245	300.185
MultiGB	X6_137666	longitude_start	longitude_start	0.000489011	2.83964e-05	245	0.868227	0.285714	NA	70.2981	-0.0147903	0.00353332	-4.18596	-109.308	229	250.617	306.637
MultiGB	X7_106635	depth	depth	0.000489011	2.83989e-05	245	0.616126	0.15102	NA	253.298	0.00376439	0.000899295	4.18594	-69.7568	229	171.514	227.534
MultiGB	X6_85444	environment_feature	environment_featuremesopelagic zone (ENVO:00000213)	0.000503498	2.93894e-05	245	0.976414	0.6	2.05432	NA	2.98851	0.715271	4.17815	-126.565	224	295.131	368.657
MultiGB	X6_70337	oxygen_sensor	oxygen_sensor	0.000518447	3.04155e-05	229	0.587377	0.139738	NA	75.3494	-0.0168111	0.00403112	-4.17033	-59.3664	213	150.733	205.672
MultiGB	X6_84702	nitrate_sensor	nitrate_sensor	0.000570061	3.36125e-05	188	0.842064	0.265957	NA	14.5433	0.065313	0.0157476	4.1475	-80.9492	172	193.898	245.682
MultiGB	X6_105544	longitude_start	longitude_start	0.000570876	3.38297e-05	245	0.772885	0.22449	NA	70.2981	-0.0147015	0.00354592	-4.14603	-98.5023	229	229.005	285.025
MultiGB	X6_85044	depth	depth	0.000571004	3.40065e-05	245	0.960292	0.62449	NA	253.298	0.0089072	0.00214899	4.14483	-120.719	229	273.438	329.458
MultiGB	X6_70545	temperature	temperature	0.000573245	3.43098e-05	240	0.613642	0.15	NA	7.88047	-0.141151	0.0340715	-4.1428	-69.3881	224	170.776	226.466
MultiGB	X6_58175	depth	depth	0.000573694	3.45066e-05	245	0.862744	0.281633	NA	253.298	0.00307818	0.000743257	4.14148	-111.247	229	254.495	310.515
MultiGB	X6_49036	nitrate_sensor	nitrate_sensor	0.000595101	3.59706e-05	188	0.946695	0.643617	NA	14.5433	-0.0686233	0.016608	-4.13195	-70.8186	172	173.637	225.42
MultiGB	X6_41475	environment_feature	environment_featuremesopelagic zone (ENVO:00000213)	0.000661805	4.01986e-05	245	0.56255	0.130612	2.05432	NA	3.45492	0.841363	4.10634	-49.5331	224	141.066	214.593
MultiGB	X6_179748	environment_feature	environment_featuremesopelagic zone (ENVO:00000213)	0.000684767	4.17962e-05	245	0.626257	0.155102	2.05432	NA	2.77528	0.677339	4.09732	-66.6593	224	175.319	248.845
MultiGB	X6_58175	temperature	temperature	0.000755903	4.6362e-05	240	0.865148	0.283333	NA	7.88047	-0.105353	0.0258647	-4.07325	-108.638	224	249.276	304.966
MultiGB	X6_70337	temperature	temperature	0.000789071	4.86302e-05	240	0.581269	0.1375	NA	7.88047	-0.148361	0.0365231	-4.06211	-63.0917	224	158.183	213.874
MultiGB	X6_56522	nitrate_sensor	nitrate_sensor	0.000805796	4.98997e-05	188	0.916093	0.324468	NA	14.5433	0.0550247	0.0135659	4.0561	-86.5901	172	205.18	256.963
MultiGB	X6_110310	salinity_sensor	salinity_sensor	0.0008097	5.03814e-05	233	0.834639	0.261803	NA	1.53736	-0.96664	0.23845	-4.05385	-104.636	217	241.272	296.489
MultiGB	X6_49036	temperature	temperature	0.000815355	5.09748e-05	240	0.915177	0.675	NA	7.88047	0.118214	0.0291807	4.05111	-96.6658	224	225.332	281.022
MultiGB	X6_61889	oxygen_sensor	oxygen_sensor	0.000896416	5.63082e-05	229	0.691922	0.816594	NA	75.3494	-0.0348945	0.00866347	-4.02777	-70.9188	213	173.838	228.777
MultiGB	X6_110310	longitude_start	longitude_start	0.000936587	5.91091e-05	245	0.827299	0.257143	NA	70.2981	-0.0138801	0.00345591	-4.01634	-112.488	229	256.975	312.995
MultiGB	X6_87685	oxygen_sensor	oxygen_sensor	0.000975669	6.18647e-05	229	0.960689	0.624454	NA	75.3494	-0.0125292	0.00312792	-4.00558	-121.002	213	274.003	328.943
MultiGB	X6_173992	depth	depth	0.000994075	6.33262e-05	245	0.478385	0.102041	NA	253.298	0.00397922	0.00099479	4.00006	-51.0548	229	134.11	190.13
MultiGB	X6_24791	longitude_start	longitude_start	0.00101795	6.51488e-05	245	0.898664	0.310204	NA	70.2981	-0.0124481	0.0031172	-3.99334	-122.031	229	276.063	332.083
MultiGB	X6_36193	environment_feature	environment_featuremesopelagic zone (ENVO:00000213)	0.00103613	6.66193e-05	245	0.88898	0.302041	2.05432	NA	1.94667	0.488125	3.98805	-106.962	224	255.923	329.449
MultiGB	X6_124665	depth	depth	0.00109391	7.06584e-05	245	0.998944	0.542857	NA	253.298	0.00307333	0.000773349	3.97406	-145.036	229	322.071	378.091
MultiGB	X6_138925	latitude_start	latitude_start	0.00115225	7.47685e-05	245	0.950824	0.636735	NA	27.2676	0.0338936	0.00855773	3.96058	-125.237	230	280.473	332.992
MultiGB	X6_56522	environment_feature	environment_featuremesopelagic zone (ENVO:00000213)	0.00118399	7.71784e-05	245	0.91668	0.326531	2.05432	NA	1.95559	0.49471	3.953	-111.287	224	264.575	338.101
MultiGB	X6_49947	nitrate_sensor	nitrate_sensor	0.00121659	7.96639e-05	188	0.584395	0.138298	NA	14.5433	0.0729728	0.0184956	3.94541	-51.9164	172	135.833	187.616
MultiGB	X6_179748	longitude_start	longitude_start	0.00123503	8.12372e-05	245	0.626257	0.155102	NA	70.2981	-0.0217076	0.00550853	-3.94072	-70.6943	229	173.389	229.409
MultiGB	X6_57620	nitrate_sensor	nitrate_sensor	0.00125193	8.27204e-05	188	0.988349	0.420213	NA	14.5433	0.0537624	0.0136578	3.93638	-99.2203	172	230.441	282.224
MultiGB	X6_110310	environment_feature	environment_featuremesopelagic zone (ENVO:00000213) & marine oxygen minimum zone (ENVO:01000065)	0.00125396	8.32259e-05	245	0.827299	0.257143	2.05432	NA	3.86483	0.982188	3.93492	-99.8689	224	241.738	315.264
MultiGB	X6_173992	environment_feature	environment_featuremesopelagic zone (ENVO:00000213)	0.00131077	8.73847e-05	245	0.478385	0.102041	2.05432	NA	3.04813	0.776953	3.92319	-46.5886	224	135.177	208.704
MultiGB	X6_80056	temperature	temperature	0.00136112	9.11446e-05	240	0.968762	0.6125	NA	7.88047	-0.104849	0.0267949	-3.91303	-130.846	224	293.693	349.383
MultiGB	X6_31735	depth	depth	0.00137086	9.22028e-05	245	0.626257	0.155102	NA	253.298	0.00309904	0.000792544	3.91024	-80.6451	229	193.29	249.31
MultiGB	X6_137666	salinity_sensor	salinity_sensor	0.00141816	9.58048e-05	233	0.853384	0.274678	NA	1.53736	-0.847617	0.217283	-3.90098	-101.004	217	234.009	289.225
MultiGB	X6_49947	oxygen_sensor	oxygen_sensor	0.00147913	0.000100362	229	0.563868	0.131004	NA	75.3494	-0.0129195	0.00332146	-3.88972	-64.2928	213	160.586	215.525
MultiGB	X6_41475	salinity_sensor	salinity_sensor	0.00148505	0.000101204	233	0.580948	0.137339	NA	1.53736	-1.33018	0.342151	-3.88769	-51.5118	217	135.024	190.24
MultiGB	X6_177585	chlorophyll_sensor	chlorophyll_sensor	0.00164073	0.000112299	240	0.70929	0.191667	NA	0.226459	-7.37444	1.90931	-3.86236	-89.5321	224	211.064	266.754
MultiGB	X6_87685	environment_feature	environment_featuremesopelagic zone (ENVO:00000213)	0.00165122	0.000113506	245	0.957241	0.628571	2.05432	NA	4.22719	1.0952	3.85974	-110.899	224	263.798	337.324
MultiGB	X6_70847	nitrate_sensor	nitrate_sensor	0.00170177	0.000117607	188	0.509103	0.111702	NA	14.5433	0.268264	0.0696597	3.85106	-23.5461	172	79.0923	130.875
MultiGB	X6_58175	longitude_start	longitude_start	0.00170177	0.000117989	245	0.862744	0.281633	NA	70.2981	-0.0139379	0.00361999	-3.85027	-111.467	229	254.934	310.954
MultiGB	X7_56523	oxygen_sensor	oxygen_sensor	0.00194386	0.00013535	229	0.847876	0.270742	NA	75.3494	-0.0103937	0.00272335	-3.81651	-111.441	213	254.883	309.823
MultiGB	X6_70847	salinity_sensor	salinity_sensor	0.00194553	0.000136043	233	0.481572	0.103004	NA	1.53736	-1.38564	0.363185	-3.81525	-50.8055	217	133.611	188.828
MultiGB	X6_70847	temperature	temperature	0.0019627	0.000138113	240	0.471973	0.1	NA	7.88047	-0.58044	0.152286	-3.81152	-30.0099	224	92.0197	147.71
MultiGB	X6_49947	depth	depth	0.0019627	0.000139145	245	0.56255	0.130612	NA	253.298	0.00291249	0.000764497	3.80968	-73.8582	229	179.716	235.736
MultiGB	X6_24791	salinity_sensor	salinity_sensor	0.0019627	0.000139543	233	0.902492	0.313305	NA	1.53736	-0.77852	0.204391	-3.80898	-115.503	217	263.006	318.223
MultiGB	X6_107271	temperature	temperature	0.0019627	0.000140035	240	0.485121	0.104167	NA	7.88047	-0.191047	0.0501684	-3.80811	-57.6362	224	147.272	202.963
MultiGB	X6_99092	temperature	temperature	0.0019627	0.000140151	240	0.766349	0.220833	NA	7.88047	-0.120527	0.0316519	-3.8079	-89.0789	224	210.158	265.848
MultiGB	X7_21650	temperature	temperature	0.00196356	0.000140869	240	0.990814	0.570833	NA	7.88047	-0.089468	0.0235032	-3.80664	-142.675	224	317.351	373.041
MultiGB	X6_179748	temperature	temperature	0.00196356	0.000141376	240	0.634227	0.158333	NA	7.88047	-0.126068	0.0331256	-3.80575	-73.272	224	178.544	234.234
MultiGB	X6_70545	longitude_start	longitude_start	0.00197811	0.00014301	245	0.605806	0.146939	NA	70.2981	-0.0158313	0.00416296	-3.8029	-71.9557	229	175.911	231.932
MultiGB	X6_60213	latitude_start	latitude_start	0.00198856	0.000144354	245	0.465371	0.0979592	NA	27.2676	-0.0520482	0.0136948	-3.80059	-36.3914	230	102.783	155.302
MultiGB	X7_106635	nitrate_sensor	nitrate_sensor	0.00199285	0.000146155	188	0.598368	0.143617	NA	14.5433	0.0737783	0.0194281	3.79751	-54.3545	172	140.709	192.492
MultiGB	X6_70337	salinity_sensor	salinity_sensor	0.00199285	0.000146172	233	0.580948	0.137339	NA	1.53736	-1.01452	0.267155	-3.79748	-59.9098	217	151.82	207.036
MultiGB	X6_70545	longitude_end	longitude_end	0.00199285	0.000146502	243	0.608914	0.148148	NA	71.0003	-0.0156923	0.00413289	-3.79693	-71.7259	227	175.452	231.341
MultiGB	X6_44670	depth	depth	0.00199285	0.000147028	245	0.626257	0.155102	NA	253.298	0.00349356	0.000920317	3.79604	-74.8447	229	181.689	237.709
MultiGB	X6_110310	depth	depth	0.00201976	0.000149612	245	0.827299	0.257143	NA	253.298	0.0026276	0.000692986	3.79171	-114.207	229	260.413	316.433
MultiGB	X7_56523	longitude_start	longitude_start	0.00208299	0.000154912	245	0.845575	0.269388	NA	70.2981	-0.0123565	0.00326628	-3.78306	-119.857	229	271.714	327.734
MultiGB	X6_113155	longitude_end	longitude_end	0.00220396	0.000164562	243	0.860334	0.279835	NA	71.0003	-0.0114974	0.00305134	-3.768	-110.469	227	252.939	308.828
MultiGB	X6_36193	longitude_start	longitude_start	0.00221233	0.000165843	245	0.88898	0.302041	NA	70.2981	-0.0116202	0.0030855	-3.76606	-128.076	229	288.153	344.173
MultiGB	X7_56523	temperature	temperature	0.00225203	0.000169486	240	0.841713	0.266667	NA	7.88047	-0.0924892	0.0245941	-3.76063	-117.28	224	266.56	322.25
MultiGB	X6_44703	oxygen_sensor	oxygen_sensor	0.00226791	0.000171354	229	0.710485	0.19214	NA	75.3494	-0.0120966	0.00321899	-3.75789	-82.6434	213	197.287	252.226
MultiGB	X6_173992	nitrate_sensor	nitrate_sensor	0.00237437	0.0001801	188	0.52493	0.117021	NA	14.5433	0.0875554	0.0233767	3.74541	-39.7019	172	111.404	163.187
MultiGB	X6_36193	salinity_sensor	salinity_sensor	0.00237725	0.000181023	233	0.897547	0.309013	NA	1.53736	-0.748459	0.199902	-3.74413	-120.198	217	272.396	327.613
MultiGB	X6_58175	salinity_sensor	salinity_sensor	0.00244441	0.000187364	233	0.865207	0.283262	NA	1.53736	-0.648803	0.173687	-3.73547	-105.299	217	242.598	297.814
MultiGB	X6_179748	depth	depth	0.00244441	0.000187585	245	0.626257	0.155102	NA	253.298	0.00306149	0.000819637	3.73517	-74.4813	229	180.963	236.983
MultiGB	X6_19736	nitrate_sensor	nitrate_sensor	0.00245016	0.000188753	188	0.842064	0.265957	NA	14.5433	0.0578814	0.0155028	3.73361	-76.9065	172	185.813	237.596
MultiGB	X6_19736	temperature	temperature	0.00255787	0.000197809	240	0.773898	0.225	NA	7.88047	-0.106784	0.0286916	-3.7218	-88.4424	224	208.885	264.575
MultiGB	X6_105544	depth	depth	0.00256722	0.000199292	245	0.772885	0.22449	NA	253.298	0.00272597	0.000732805	3.71991	-100.97	229	233.941	289.961
MultiGB	X6_173992	oxygen_sensor	oxygen_sensor	0.00264453	0.000206798	229	0.473507	0.100437	NA	75.3494	-0.0165092	0.00444925	-3.71056	-42.8335	213	117.667	172.606
MultiGB	X6_107271	nitrate_sensor	nitrate_sensor	0.00264453	0.000206861	188	0.476187	0.101064	NA	14.5433	0.0883979	0.0238238	3.71049	-42.1102	172	116.22	168.003
MultiGB	X7_76396	latitude_start	latitude_start	0.00266762	0.000210112	245	0.438511	0.0897959	NA	27.2676	-0.0688051	0.0185632	-3.70654	-43.1798	230	116.36	168.879
MultiGB	X6_110310	environment_feature	environment_featuremesopelagic zone (ENVO:00000213)	0.00266762	0.000210248	245	0.827299	0.257143	2.05432	NA	2.09768	0.565964	3.70637	-99.8689	224	241.738	315.264
MultiGB	X6_84702	oxygen_sensor	oxygen_sensor	0.00274796	0.000217394	229	0.828407	0.257642	NA	75.3494	-0.0103331	0.00279431	-3.6979	-100.207	213	232.415	287.354
MultiGB	X6_36193	environment_feature	environment_featuremesopelagic zone (ENVO:00000213) & marine oxygen minimum zone (ENVO:01000065)	0.00281212	0.000223303	245	0.88898	0.302041	2.05432	NA	3.67573	0.99584	3.69108	-106.962	224	255.923	329.449
MultiGB	X6_41475	temperature	temperature	0.00291291	0.00023217	240	0.57006	0.133333	NA	7.88047	-0.147424	0.0400483	-3.68117	-55.687	224	143.374	199.064
MultiGB	X6_24791	chlorophyll_sensor	chlorophyll_sensor	0.00291858	0.000233486	240	0.896594	0.308333	NA	0.226459	-4.52531	1.22979	-3.67972	-118.324	224	268.648	324.338
MultiGB	X6_70337	environment_feature	environment_featuremesopelagic zone (ENVO:00000213)	0.00298286	0.000239513	245	0.57367	0.134694	2.05432	NA	3.11486	0.847992	3.67322	-52.6191	224	147.238	220.765
MultiGB	X6_56522	temperature	temperature	0.00307606	0.000247908	240	0.915177	0.325	NA	7.88047	-0.0875219	0.0238843	-3.66441	-120.332	224	272.664	328.355
MultiGB	X7_106635	latitude_start	latitude_start	0.00311436	0.000251917	245	0.616126	0.15102	NA	27.2676	-0.034284	0.00936643	-3.6603	-80.3643	230	190.729	243.248
MultiGB	X6_24791	longitude_end	longitude_end	0.00325076	0.000263914	243	0.901643	0.312757	NA	71.0003	-0.0108551	0.00297534	-3.64837	-123.262	227	278.524	334.413
MultiGB	X7_21650	environment_feature	environment_featuresurface water layer (ENVO:00002042)	0.00325876	0.000265529	245	0.98879	0.57551	2.05432	NA	-1.32562	0.363503	-3.6468	-121.773	224	285.547	359.073
MultiGB	X6_70545	depth	depth	0.00328992	0.000269042	245	0.605806	0.146939	NA	253.298	0.00268253	0.000736266	3.64342	-73.568	229	179.136	235.156
MultiGB	X6_58065	depth	depth	0.00336205	0.000275937	245	0.883966	0.702041	NA	253.298	0.00417798	0.00114877	3.6369	-117.394	229	266.789	322.809
MultiGB	X6_56522	longitude_start	longitude_start	0.00373925	0.000308003	245	0.91668	0.326531	NA	70.2981	-0.0109636	0.0030383	-3.60847	-123.375	229	278.749	334.769
MultiGB	X6_137666	longitude_end	longitude_end	0.00381476	0.000315353	243	0.871373	0.288066	NA	71.0003	-0.0112021	0.00310967	-3.60235	-112.509	227	257.018	312.907
MultiGB	X6_89611	oxygen_sensor	oxygen_sensor	0.00386385	0.000321244	229	0.719498	0.196507	NA	75.3494	-0.0108197	0.00300753	-3.59754	-91.4442	213	214.888	269.828
MultiGB	X6_124665	oxygen_sensor	oxygen_sensor	0.00386385	0.000321702	229	0.997638	0.550218	NA	75.3494	-0.00953533	0.00265079	-3.59717	-134.632	213	301.265	356.204
MultiGB	X6_44703	environment_feature	environment_featuremesopelagic zone (ENVO:00000213)	0.00399851	0.000334097	245	0.750233	0.212245	2.05432	NA	2.0588	0.573911	3.58732	-79.5646	224	201.129	274.656
MultiGB	X6_87685	temperature	temperature	0.00423247	0.0003549	240	0.95366	0.633333	NA	7.88047	-0.0929928	0.0260372	-3.57153	-130.306	224	292.611	348.301
MultiGB	X6_179748	longitude_end	longitude_end	0.00428531	0.000360601	243	0.629419	0.156379	NA	71.0003	-0.0173083	0.00485185	-3.56736	-73.54	227	179.08	234.969
MultiGB	X6_122858	depth	depth	0.00442612	0.000374667	245	0.700962	0.187755	NA	253.298	0.00247345	0.000695315	3.55731	-91.5129	229	215.026	271.046
MultiGB	X6_85444	longitude_start	longitude_start	0.00442612	0.000375073	245	0.976414	0.6	NA	70.2981	-0.0104714	0.00294386	-3.55703	-137.944	229	307.887	363.907
MultiGB	X6_138925	longitude_start	longitude_start	0.00453387	0.000385547	245	0.950824	0.636735	NA	70.2981	0.0106525	0.00300089	3.54978	-118.271	229	268.543	324.563
MultiGB	X7_56523	environment_feature	environment_featuremesopelagic zone (ENVO:00000213)	0.00466048	0.000397695	245	0.845575	0.269388	2.05432	NA	1.80436	0.509473	3.54161	-111.406	224	264.812	338.338
MultiGB	X6_85444	oxygen_sensor	oxygen_sensor	0.00470127	0.000402568	229	0.975231	0.60262	NA	75.3494	-0.00936943	0.00264793	-3.53839	-127.048	213	286.097	341.036
MultiGB	X6_138925	longitude_end	longitude_end	0.00474903	0.000408065	243	0.953267	0.633745	NA	71.0003	0.0104843	0.00296601	3.53481	-117.197	227	266.395	322.284
MultiGB	X6_85444	nitrate_sensor	nitrate_sensor	0.00480994	0.000414723	188	0.951154	0.638298	NA	14.5433	0.0525874	0.014895	3.53053	-99.2606	172	230.521	282.304
MultiGB	X6_85444	salinity_sensor	salinity_sensor	0.00484206	0.000418928	233	0.970911	0.609442	NA	1.53736	-0.609919	0.172886	-3.52786	-130.597	217	293.194	348.411
MultiGB	X6_63487	depth	depth	0.00492182	0.000427287	245	0.700962	0.187755	NA	253.298	0.00255555	0.000725465	3.52263	-92.5069	229	217.014	273.034
MultiGB	X6_179748	nitrate_sensor	nitrate_sensor	0.00493838	0.000430188	188	0.71012	0.191489	NA	14.5433	0.0689932	0.0195957	3.52084	-54.5822	172	141.164	192.947
MultiGB	X6_138925	chlorophyll_sensor	chlorophyll_sensor	0.00503894	0.000440441	240	0.956898	0.629167	NA	0.226459	3.68801	1.04935	3.51459	-114.031	224	260.063	315.753
MultiGB	X6_87685	nitrate_sensor	nitrate_sensor	0.00509731	0.000447053	188	0.916093	0.675532	NA	14.5433	0.0581802	0.0165726	3.51063	-94.5519	172	221.104	272.887
MultiGB	X6_107271	depth	depth	0.00526235	0.000463087	245	0.491135	0.106122	NA	253.298	0.00359749	0.00102749	3.50125	-62.7643	229	157.529	213.549
MultiGB	X6_19736	depth	depth	0.00545256	0.000481441	245	0.801151	0.240816	NA	253.298	0.00254281	0.000728415	3.49088	-97.5912	229	227.182	283.203
MultiGB	X6_85044	environment_feature	environment_featuremesopelagic zone (ENVO:00000213)	0.00552106	0.000490046	245	0.960292	0.62449	2.05432	NA	3.73612	1.07171	3.48614	-118.125	224	278.25	351.776
MultiGB	X6_137666	environment_feature	environment_featuremesopelagic zone (ENVO:00000213) & marine oxygen minimum zone (ENVO:01000065)	0.00552106	0.000490761	245	0.868227	0.285714	2.05432	NA	3.09832	0.888854	3.48575	-87.0579	224	216.116	289.642
MultiGB	X6_110310	nitrate_sensor	nitrate_sensor	0.00557537	0.000497809	188	0.885414	0.297872	NA	14.5433	0.0520364	0.0149447	3.48193	-91.4997	172	214.999	266.782
MultiGB	X6_158611	environment_feature	environment_featuremesopelagic zone (ENVO:00000213)	0.00557537	0.000498892	245	0.750233	0.212245	2.05432	NA	2.10914	0.605841	3.48135	-93.0012	224	228.002	301.529
MultiGB	X6_57620	temperature	temperature	0.00576908	0.000517935	240	0.963047	0.379167	NA	7.88047	-0.0807119	0.0232512	-3.47131	-130.194	224	292.387	348.078
MultiGB	X6_110310	longitude_end	longitude_end	0.00623554	0.00056166	243	0.830578	0.259259	NA	71.0003	-0.0106278	0.00308099	-3.44948	-115.263	227	262.526	318.414
MultiGB	X6_64207	salinity_sensor	salinity_sensor	0.00629938	0.000569277	233	0.721292	0.197425	NA	1.53736	-0.79069	0.229462	-3.44584	-85.4222	217	202.844	258.061
MultiGB	X6_50324	environment_feature	environment_featuremesopelagic zone (ENVO:00000213)	0.00632137	0.000573138	245	0.868227	0.285714	2.05432	NA	1.72097	0.499698	3.44402	-115.849	224	273.697	347.224
MultiGB	X6_36313	salinity_sensor	salinity_sensor	0.00633055	0.000575846	233	0.800607	0.240343	NA	1.53736	-0.736416	0.213904	-3.44274	-101.231	217	234.461	289.678
MultiGB	X6_44670	latitude_start	latitude_start	0.00634146	0.000578717	245	0.626257	0.155102	NA	27.2676	0.0532457	0.0154721	3.4414	-83.6717	230	197.343	249.862
MultiGB	X6_80056	longitude_start	longitude_start	0.00650325	0.000595409	245	0.963238	0.620408	NA	70.2981	-0.0103139	0.00300374	-3.4337	-135.166	229	302.332	358.352
MultiGB	X6_89611	depth	depth	0.00667894	0.000613473	245	0.726278	0.2	NA	253.298	0.00265848	0.000776064	3.42559	-101.845	229	235.691	291.711
MultiGB	X6_42014	oxygen_sensor	oxygen_sensor	0.00692146	0.0006378	229	0.908713	0.318777	NA	75.3494	-0.00943178	0.00276186	-3.41501	-114.915	213	261.829	316.769
MultiGB	X6_179748	salinity_sensor	salinity_sensor	0.00701969	0.000648931	233	0.63547	0.158798	NA	1.53736	-0.878897	0.257719	-3.41029	-72.0377	217	176.075	231.292
MultiGB	X7_106635	environment_feature	environment_featuremesopelagic zone (ENVO:00000213)	0.00721783	0.000669387	245	0.616126	0.15102	2.05432	NA	2.16737	0.63712	3.40182	-67.7616	224	177.523	251.05
MultiGB	X6_57620	oxygen_sensor	oxygen_sensor	0.00730322	0.00067947	229	0.972561	0.393013	NA	75.3494	-0.00851784	0.00250692	-3.39773	-127.532	213	287.064	342.004
MultiGB	X6_105544	longitude_end	longitude_end	0.00734256	0.000685305	243	0.776232	0.226337	NA	71.0003	-0.0110301	0.00324856	-3.39539	-102.148	227	236.296	292.185
MultiGB	X6_113155	oxygen_sensor	oxygen_sensor	0.00750662	0.000702842	229	0.871875	0.28821	NA	75.3494	-0.00912362	0.00269255	-3.38847	-108.894	213	249.787	304.727
MultiGB	X6_158611	longitude_start	longitude_start	0.00769254	0.000722529	245	0.750233	0.212245	NA	70.2981	-0.0123746	0.00366015	-3.38088	-95.323	229	222.646	278.666
MultiGB	X6_99092	environment_feature	environment_featuremesopelagic zone (ENVO:00000213)	0.0077169	0.000728949	245	0.772885	0.22449	2.05432	NA	2.06776	0.612043	3.37845	-91.0445	224	224.089	297.615
MultiGB	X6_99092	nitrate_sensor	nitrate_sensor	0.0077169	0.00072939	188	0.742346	0.207447	NA	14.5433	0.055018	0.0162858	3.37829	-68.419	172	168.838	220.621
MultiGB	X6_70545	nitrate_sensor	nitrate_sensor	0.00776295	0.000736042	188	0.698853	0.18617	NA	14.5433	0.0551041	0.0163233	3.37579	-64.0345	172	160.069	211.852
MultiGB	X6_57068	protocol_type	protocol_typeGIRUS	0.00786056	0.000747627	245	0.69221	0.183673	0.188402	NA	4.76279	1.41267	3.37149	-96.6615	229	225.323	281.343
MultiGB	X6_99002	longitude_start	longitude_start	0.00791846	0.00075548	245	0.605806	0.146939	NA	70.2981	-0.0180131	0.00534732	-3.36861	-62.5241	229	157.048	213.068
MultiGB	X6_49947	temperature	temperature	0.00801909	0.000767457	240	0.57006	0.133333	NA	7.88047	-0.102476	0.0304601	-3.36427	-74.4194	224	180.839	236.529
MultiGB	X6_70847	chlorophyll_sensor	chlorophyll_sensor	0.008294	0.000796224	240	0.471973	0.1	NA	0.226459	-133.713	39.8655	-3.3541	-29.0851	224	90.1702	145.86
MultiGB	X6_85444	temperature	temperature	0.00853218	0.000821617	240	0.974044	0.604167	NA	7.88047	-0.0823166	0.0246059	-3.34541	-135.767	224	303.535	359.225
MultiGB	X7_106635	oxygen_sensor	oxygen_sensor	0.00854897	0.000825767	229	0.631673	0.157205	NA	75.3494	-0.0123225	0.00368494	-3.34401	-70.0459	213	172.092	227.031
MultiGB	X6_36313	chlorophyll_sensor	chlorophyll_sensor	0.00974434	0.000944119	240	0.788562	0.233333	NA	0.226459	-4.47222	1.35248	-3.30667	-103.327	224	238.654	294.344
MultiGB	X6_70337	environment_feature	environment_featuremesopelagic zone (ENVO:00000213) & marine oxygen minimum zone (ENVO:01000065)	0.00977207	0.000949701	245	0.57367	0.134694	2.05432	NA	4.45324	1.34742	3.30502	-52.6191	224	147.238	220.765
MultiGB	X6_129429	environment_feature	environment_featuremesopelagic zone (ENVO:00000213)	0.0100476	0.000979458	245	0.57367	0.134694	2.05432	NA	2.03972	0.61878	3.29636	-64.0175	224	170.035	243.561
MultiGB	X6_63487	nitrate_sensor	nitrate_sensor	0.0101055	0.000988089	188	0.731861	0.202128	NA	14.5433	0.0477909	0.0145089	3.2939	-73.8189	172	179.638	231.421
MultiGB	X6_87685	longitude_start	longitude_start	0.0101164	0.000992154	245	0.957241	0.628571	NA	70.2981	-0.00945027	0.00287003	-3.29274	-135.571	229	303.142	359.162
MultiGB	X6_99002	nitrate_sensor	nitrate_sensor	0.01022	0.00100534	188	0.625319	0.154255	NA	14.5433	0.0605468	0.0184087	3.28903	-49.3768	172	130.754	182.537
MultiGB	X6_42014	depth	depth	0.0105163	0.00103761	245	0.903336	0.314286	NA	253.298	0.00211536	0.000644901	3.28013	-125.74	229	283.48	339.5
MultiGB	X6_41475	nitrate_sensor	nitrate_sensor	0.0106681	0.00105575	188	0.663399	0.170213	NA	14.5433	0.0606556	0.0185195	3.27523	-49.9046	172	131.809	183.592
MultiGB	X6_139150	oxygen_sensor	oxygen_sensor	0.0109981	0.00109166	229	0.753823	0.213974	NA	75.3494	-0.00977861	0.00299427	-3.26577	-84.9927	213	201.985	256.925
MultiGB	X6_113155	environment_feature	environment_featuremesopelagic zone (ENVO:00000213)	0.0111286	0.00110791	245	0.857142	0.277551	2.05432	NA	1.60656	0.492569	3.26159	-108.892	224	259.784	333.31
MultiGB	X6_58065	nitrate_sensor	nitrate_sensor	0.0112426	0.0011226	188	0.842064	0.734043	NA	14.5433	0.0541573	0.0166236	3.25785	-89.7251	172	211.45	263.233
MultiGB	X6_49036	depth	depth	0.0114579	0.00114748	245	0.925024	0.665306	NA	253.298	-0.00247866	0.000762284	-3.25162	-101.162	229	234.323	290.343
MultiGB	X6_99092	longitude_end	longitude_end	0.0118437	0.00118964	243	0.776232	0.226337	NA	71.0003	-0.0119507	0.00368695	-3.24135	-94.3266	227	220.653	276.542
MultiGB	X6_70545	environment_feature	environment_featuremesopelagic zone (ENVO:00000213)	0.012248	0.00123388	245	0.605806	0.146939	2.05432	NA	1.95138	0.603968	3.23093	-65.779	224	173.558	247.084
MultiGB	X6_124665	environment_feature	environment_featuremesopelagic zone (ENVO:00000213)	0.0124344	0.0012569	245	0.998944	0.542857	2.05432	NA	1.62345	0.503296	3.22564	-140.228	224	322.456	395.982
MultiGB	X6_58065	environment_feature	environment_featuremesopelagic zone (ENVO:00000213)	0.0124344	0.00126002	245	0.883966	0.702041	2.05432	NA	3.46953	1.07585	3.22493	-113.539	224	269.078	342.604
MultiGB	X6_94538	oxygen_sensor	oxygen_sensor	0.0124685	0.00126717	229	0.960689	0.375546	NA	75.3494	-0.00870995	0.00270217	-3.22331	-120.279	213	272.557	327.497
MultiGB	X6_89611	environment_feature	environment_featuremesopelagic zone (ENVO:00000213)	0.0127456	0.00129911	245	0.726278	0.2	2.05432	NA	1.77947	0.553289	3.21618	-97.291	224	236.582	310.108
MultiGB	X6_30143	temperature	temperature	0.0139196	0.00142462	240	0.603055	0.854167	NA	7.88047	-0.134313	0.0421095	-3.18962	-70.1705	224	172.341	228.031
MultiGB	X6_72946	longitude_start	longitude_start	0.0139196	0.00142702	245	0.920907	0.669388	NA	70.2981	-0.0107064	0.00335716	-3.18913	-118.981	229	269.962	325.982
MultiGB	X6_58175	environment_feature	environment_featuremesopelagic zone (ENVO:00000213)	0.0143521	0.00147582	245	0.862744	0.281633	2.05432	NA	1.73233	0.54486	3.1794	-98.9073	224	239.815	313.341
MultiGB	X6_33024	environment_feature	environment_featuremesopelagic zone (ENVO:00000213) & marine oxygen minimum zone (ENVO:01000065)	0.0143521	0.00147986	245	0.424643	0.914286	2.05432	NA	-4.40316	1.38525	-3.1786	-46.9797	224	135.959	209.486
MultiGB	X6_50324	salinity_sensor	salinity_sensor	0.0144321	0.00149238	233	0.865207	0.283262	NA	1.53736	-0.590048	0.185774	-3.17616	-116.374	217	264.747	319.964
MultiGB	X6_31735	oxygen_sensor	oxygen_sensor	0.014477	0.00150131	229	0.631673	0.157205	NA	75.3494	-0.00951996	0.00299895	-3.17443	-75.6655	213	183.331	238.271
MultiGB	X6_122858	longitude_start	longitude_start	0.014825	0.00154181	245	0.700962	0.187755	NA	70.2981	-0.0107475	0.00339393	-3.1667	-92.5895	229	217.179	273.199
MultiGB	X6_19736	oxygen_sensor	oxygen_sensor	0.0152193	0.00158732	229	0.793038	0.235808	NA	75.3494	-0.00952268	0.0030152	-3.15823	-90.9757	213	213.951	268.891
MultiGB	X6_85444	longitude_end	longitude_end	0.015312	0.00160153	243	0.975976	0.600823	NA	71.0003	-0.00885443	0.00280592	-3.15563	-137.596	227	307.191	363.08
MultiGB	X6_41475	latitude_start	latitude_start	0.0156923	0.00164595	245	0.56255	0.130612	NA	27.2676	-0.0295078	0.0093746	-3.14764	-64.4427	230	158.885	211.404
MultiGB	X6_89611	nitrate_sensor	nitrate_sensor	0.0160287	0.00168598	188	0.742346	0.207447	NA	14.5433	0.0469764	0.0149577	3.14061	-80.9599	172	193.92	245.703
MultiGB	X6_30143	nitrate_sensor	nitrate_sensor	0.017473	0.00184308	188	0.625319	0.845745	NA	14.5433	0.113625	0.0364835	3.11442	-53.9476	172	139.895	191.678
MultiGB	X6_84702	salinity_sensor	salinity_sensor	0.0176827	0.00187044	233	0.828116	0.257511	NA	1.53736	-0.514715	0.1655	-3.11007	-103.564	217	239.129	294.345
MultiGB	X6_44703	environment_feature	environment_featuresurface water layer (ENVO:00002042)	0.017805	0.00188865	245	0.750233	0.212245	2.05432	NA	-1.7757	0.571479	-3.10721	-79.5646	224	201.129	274.656
MultiGB	X6_99002	oxygen_sensor	oxygen_sensor	0.0178144	0.00189492	229	0.587377	0.139738	NA	75.3494	-0.0129418	0.00416641	-3.10623	-57.1119	213	146.224	201.163
MultiGB	X6_70545	oxygen_sensor	oxygen_sensor	0.0182763	0.00194948	229	0.631673	0.157205	NA	75.3494	-0.0107679	0.00347597	-3.09782	-72.6652	213	177.33	232.27
MultiGB	X6_36193	longitude_end	longitude_end	0.0189588	0.00202789	243	0.89202	0.304527	NA	71.0003	-0.00886386	0.00287217	-3.08612	-130.518	227	293.037	348.926
MultiGB	X6_42014	nitrate_sensor	nitrate_sensor	0.0192815	0.00206812	188	0.921656	0.329787	NA	14.5433	0.0418853	0.0135979	3.08027	-91.5648	172	215.13	266.913
MultiGB	X6_44703	longitude_start	longitude_start	0.0194504	0.00209873	245	0.750233	0.212245	NA	70.2981	-0.0107455	0.00349344	-3.07589	-96.654	229	225.308	281.328
MultiGB	X6_87685	longitude_end	longitude_end	0.0194504	0.00210578	243	0.956476	0.62963	NA	71.0003	-0.00855065	0.0027808	-3.07489	-135.593	227	303.187	359.075
MultiGB	X6_87685	chlorophyll_sensor	chlorophyll_sensor	0.0194504	0.00210769	240	0.95366	0.633333	NA	0.226459	-2.64346	0.859766	-3.07462	-131.377	224	294.754	350.445
MultiGB	X6_42014	longitude_end	longitude_end	0.0194504	0.00210929	243	0.906282	0.316872	NA	71.0003	-0.00838294	0.00272669	-3.0744	-125.362	227	282.723	338.612
MultiGB	X6_50324	nitrate_sensor	nitrate_sensor	0.0196242	0.00213396	188	0.891937	0.303191	NA	14.5433	0.0417456	0.0135938	3.07093	-90.693	172	213.386	265.169
MultiGB	X6_99092	longitude_start	longitude_start	0.019757	0.00215425	245	0.772885	0.22449	NA	70.2981	-0.0115335	0.00375917	-3.0681	-95.6532	229	223.306	279.326
MultiGB	X6_99092	depth	depth	0.0201774	0.00220606	245	0.772885	0.22449	NA	253.298	0.002585	0.000844499	3.06099	-96.1628	229	224.326	280.346
MultiGB	X6_58065	longitude_start	longitude_start	0.0202592	0.00222101	245	0.883966	0.702041	NA	70.2981	-0.0096625	0.00315874	-3.05897	-122.978	229	277.956	333.976
MultiGB	X6_80056	chlorophyll_sensor	chlorophyll_sensor	0.0205148	0.00225511	240	0.968762	0.6125	NA	0.226459	-2.54917	0.834591	-3.0544	-133.561	224	299.122	354.812
MultiGB	X6_58175	longitude_end	longitude_end	0.020718	0.00228359	243	0.865914	0.283951	NA	71.0003	-0.00938847	0.00307755	-3.05063	-114.739	227	261.478	317.367
MultiGB	X6_122858	environment_feature	environment_featuremesopelagic zone (ENVO:00000213)	0.0209452	0.00231507	245	0.700962	0.187755	2.05432	NA	1.59051	0.522075	3.04652	-89.4304	224	220.861	294.387
MultiGB	X6_70337	chlorophyll_sensor	chlorophyll_sensor	0.0209452	0.00232104	240	0.581269	0.1375	NA	0.226459	-6.34499	2.08323	-3.04575	-66.7983	224	165.597	221.287
MultiGB	X6_30143	salinity_sensor	salinity_sensor	0.0213799	0.00237554	233	0.614296	0.849785	NA	1.53736	-0.798553	0.262789	-3.03876	-69.8991	217	171.798	227.015
MultiGB	X6_89611	temperature	temperature	0.0222403	0.00247773	240	0.734671	0.204167	NA	7.88047	-0.0845949	0.0279556	-3.02605	-101.73	224	235.459	291.149
MultiGB	X6_72946	longitude_end	longitude_end	0.0225111	0.00251458	243	0.915219	0.674897	NA	71.0003	-0.00992482	0.00328464	-3.02158	-116.824	227	265.648	321.537
MultiGB	X6_30143	depth	depth	0.0229063	0.00256551	245	0.595293	0.857143	NA	253.298	0.0199205	0.00660602	3.01551	-61.8227	229	155.645	211.666
MultiGB	X6_42014	environment_feature	environment_featuremesopelagic zone (ENVO:00000213)	0.0231323	0.00259767	245	0.903336	0.314286	2.05432	NA	1.44405	0.479476	3.01173	-119.415	224	280.831	354.357
MultiGB	X6_44670	environment_feature	environment_featuremesopelagic zone (ENVO:00000213)	0.023256	0.00261846	245	0.626257	0.155102	2.05432	NA	1.97682	0.656904	3.00931	-70.3283	224	182.657	256.183
MultiGB	X6_158611	depth	depth	0.0237074	0.0026763	245	0.750233	0.212245	NA	253.298	0.00224133	0.000746449	3.00266	-97.2806	229	226.561	282.581
MultiGB	X6_158611	longitude_end	longitude_end	0.0243844	0.00275995	243	0.75358	0.213992	NA	71.0003	-0.0104289	0.00348409	-2.99328	-96.5916	227	225.183	281.072
MultiGB	X7_56523	environment_feature	environment_featuremesopelagic zone (ENVO:00000213) & marine oxygen minimum zone (ENVO:01000065)	0.0245074	0.00278114	245	0.845575	0.269388	2.05432	NA	2.40774	0.805008	2.99095	-111.406	224	264.812	338.338
MultiGB	X6_57620	salinity_sensor	salinity_sensor	0.0248739	0.0028301	233	0.968104	0.386266	NA	1.53736	-0.509871	0.170776	-2.98561	-128.128	217	288.256	343.472
MultiGB	X6_113155	depth	depth	0.0253846	0.00289573	245	0.857142	0.277551	NA	253.298	0.00193778	0.000650568	2.9786	-114.792	229	261.584	317.604
MultiGB	X6_57620	chlorophyll_sensor	chlorophyll_sensor	0.0255496	0.00292212	240	0.963047	0.379167	NA	0.226459	-2.79132	0.938002	-2.97581	-131.275	224	294.551	350.241
MultiGB	X6_41475	longitude_start	longitude_start	0.0257842	0.00295659	245	0.56255	0.130612	NA	70.2981	-0.0158932	0.00534724	-2.97222	-58.9181	229	149.836	205.856
MultiGB	X6_30143	oxygen_sensor	oxygen_sensor	0.0258926	0.00297669	229	0.609963	0.851528	NA	75.3494	-0.0134108	0.00451521	-2.97013	-66.9699	213	165.94	220.879
MultiGB	X6_139150	latitude_start	latitude_start	0.026668	0.00307374	245	0.814484	0.24898	NA	27.2676	0.0215895	0.00729311	2.96027	-102.557	230	235.114	287.633
MultiGB	X6_61889	nitrate_sensor	nitrate_sensor	0.027201	0.0031487	188	0.625319	0.845745	NA	14.5433	0.0668937	0.022654	2.95284	-58.9887	172	149.977	201.76
MultiGB	X6_61889	depth	depth	0.027201	0.00315139	245	0.674219	0.82449	NA	253.298	0.00581182	0.00196839	2.95257	-84.1667	229	200.333	256.354
MultiGB	X6_105544	salinity_sensor	salinity_sensor	0.027201	0.00315934	233	0.78598	0.23176	NA	1.53736	-0.594017	0.201239	-2.95179	-98.7935	217	229.587	284.804
MultiGB	X6_122858	chlorophyll_sensor	chlorophyll_sensor	0.0272025	0.00316758	240	0.70929	0.191667	NA	0.226459	-4.77439	1.61789	-2.95099	-91.2234	224	214.447	270.137
MultiGB	X6_110310	temperature	temperature	0.0276932	0.00323293	240	0.822787	0.254167	NA	7.88047	-0.0768344	0.0260926	-2.94468	-113.923	224	259.846	315.536
MultiGB	X7_56523	longitude_end	longitude_end	0.0281948	0.00330812	243	0.848806	0.271605	NA	71.0003	-0.00850829	0.00289639	-2.93755	-123.096	227	278.193	334.082
MultiGB	X6_42014	longitude_start	longitude_start	0.0281948	0.00330819	245	0.903336	0.314286	NA	70.2981	-0.00816786	0.0027805	-2.93755	-126.739	229	285.478	341.498
MultiGB	X6_107271	oxygen_sensor	oxygen_sensor	0.0290528	0.00341747	229	0.473507	0.100437	NA	75.3494	-0.0112225	0.00383353	-2.92746	-60.6755	213	153.351	208.29
MultiGB	X6_31735	environment_feature	environment_featuremesopelagic zone (ENVO:00000213)	0.0295159	0.00348069	245	0.626257	0.155102	2.05432	NA	1.60216	0.548356	2.92175	-74.768	224	191.536	265.062
MultiGB	X7_106635	temperature	temperature	0.0313714	0.0037088	240	0.624031	0.154167	NA	7.88047	-0.0917645	0.0316219	-2.90192	-75.4324	224	182.865	238.555
MultiGB	X6_129429	oxygen_sensor	oxygen_sensor	0.0314728	0.00373011	229	0.539386	0.122271	NA	75.3494	-0.0104342	0.00359785	-2.90013	-58.2613	213	148.523	203.462
MultiGB	X6_69155	latitude_start	latitude_start	0.0319862	0.00380044	245	0.539665	0.877551	NA	27.2676	0.0259377	0.00896175	2.89427	-72.8817	230	175.763	228.282
MultiGB	X6_63487	protocol_type	protocol_typeGIRUS	0.0326918	0.00389396	245	0.700962	0.187755	0.188402	NA	3.15599	1.09331	2.88663	-94.7079	229	221.416	277.436
MultiGB	X6_56522	chlorophyll_sensor	chlorophyll_sensor	0.0327201	0.00390702	240	0.915177	0.325	NA	0.226459	-2.87204	0.995308	-2.88557	-122.013	224	276.026	331.717
MultiGB	X6_169600	nitrate_sensor	nitrate_sensor	0.0327491	0.00392019	188	0.365729	0.0691489	NA	14.5433	0.0892684	0.0309475	2.88451	-23.438	172	78.8759	130.659
MultiGB	X6_31735	nitrate_sensor	nitrate_sensor	0.032955	0.0039546	188	0.651007	0.164894	NA	14.5433	0.0448552	0.0155652	2.88176	-63.7021	172	159.404	211.187
MultiGB	X6_69155	oxygen_sensor	oxygen_sensor	0.032975	0.00396677	229	0.551753	0.873362	NA	75.3494	-0.0286672	0.00995117	-2.88079	-59.2658	213	150.532	205.471
MultiGB	X6_49036	environment_feature	environment_featuremesopelagic zone (ENVO:00000213) & marine oxygen minimum zone (ENVO:01000065)	0.0344899	0.00416353	245	0.925024	0.665306	2.05432	NA	-2.72441	0.950763	-2.8655	-93.4233	224	228.847	302.373
MultiGB	X6_58175	environment_feature	environment_featuremesopelagic zone (ENVO:00000213) & marine oxygen minimum zone (ENVO:01000065)	0.0344899	0.00417013	245	0.862744	0.281633	2.05432	NA	2.89436	1.01025	2.865	-98.9073	224	239.815	313.341
MultiGB	X6_49947	environment_feature	environment_featuremesopelagic zone (ENVO:00000213) & marine oxygen minimum zone (ENVO:01000065)	0.0344899	0.00418635	245	0.56255	0.130612	2.05432	NA	3.02672	1.0569	2.86377	-65.7558	224	173.512	247.038
MultiGB	X6_99002	longitude_end	longitude_end	0.0344899	0.00418989	243	0.608914	0.148148	NA	71.0003	-0.013426	0.00468868	-2.8635	-64.6057	227	161.211	217.1
MultiGB	X6_69155	environment_feature	environment_featuresurface water (ENVO:00002042) layer	0.0345166	0.00420335	245	0.539665	0.877551	2.05432	NA	-4.20595	1.46934	-2.86248	-55.5292	224	153.058	226.585
MultiGB	X6_56522	salinity_sensor	salinity_sensor	0.0345832	0.00422171	233	0.91201	0.321888	NA	1.53736	-0.510885	0.178562	-2.8611	-116.45	217	264.9	320.116
MultiGB	X6_129429	longitude_start	longitude_start	0.0347659	0.00425432	245	0.57367	0.134694	NA	70.2981	-0.0120858	0.0042278	-2.85866	-68.7043	229	169.409	225.429
MultiGB	X6_107271	environment_feature	environment_featuremesopelagic zone (ENVO:00000213)	0.0363496	0.00445888	245	0.491135	0.106122	2.05432	NA	2.31651	0.814603	2.84373	-56.7743	224	155.549	229.075
MultiGB	X6_173992	chlorophyll_sensor	chlorophyll_sensor	0.0365855	0.00449866	240	0.485121	0.104167	NA	0.226459	-6.86927	2.41799	-2.8409	-51.5753	224	135.151	190.841
MultiGB	X6_44703	longitude_end	longitude_end	0.038211	0.00470986	243	0.75358	0.213992	NA	71.0003	-0.00933263	0.00330214	-2.82624	-97.372	227	226.744	282.633
MultiGB	X6_58065	temperature	temperature	0.0385343	0.00476113	240	0.886595	0.7	NA	7.88047	-0.0733319	0.0259787	-2.82277	-121.468	224	274.935	330.626
MultiGB	X6_15762	salinity_sensor	salinity_sensor	0.0392258	0.00485819	233	0.379378	0.927039	NA	1.53736	-2.10015	0.745717	-2.81629	-33.2768	217	98.5537	153.77
MultiGB	X6_80056	longitude_end	longitude_end	0.0400562	0.0049729	243	0.962576	0.621399	NA	71.0003	-0.00796337	0.00283517	-2.80878	-135.82	227	303.64	359.529
MultiGB	X6_49947	salinity_sensor	salinity_sensor	0.0405014	0.00504017	233	0.557597	0.128755	NA	1.53736	-0.660075	0.235367	-2.80446	-70.5798	217	173.16	228.376
MultiGB	X6_49036	oxygen_sensor	oxygen_sensor	0.0410604	0.0051219	229	0.922564	0.668122	NA	75.3494	0.00852976	0.00304714	2.79927	-93.569	213	219.138	274.078
MultiGB	X6_138925	salinity_sensor	salinity_sensor	0.0430386	0.00538142	233	0.965183	0.618026	NA	1.53736	0.479176	0.172163	2.78327	-113.498	217	258.996	314.213
MultiGB	X6_169600	oxygen_sensor	oxygen_sensor	0.0444691	0.00557346	229	0.367905	0.069869	NA	75.3494	-0.015529	0.00560236	-2.77187	-32.0605	213	96.1211	151.061
MultiGB	X6_107346	longitude_end	longitude_end	0.0446786	0.00561296	243	0.352454	0.0658436	NA	71.0003	0.0145577	0.00525628	2.76957	-41.4779	227	114.956	170.845
MultiGB	X6_61889	salinity_sensor	salinity_sensor	0.0449241	0.00565711	233	0.684973	0.819742	NA	1.53736	-0.574956	0.207789	-2.76702	-85.8944	217	203.789	259.005
MultiGB	X6_94538	environment_feature	environment_featuremesopelagic zone (ENVO:00000213)	0.045103	0.005693	245	0.957241	0.371429	2.05432	NA	1.42617	0.515803	2.76496	-125.049	224	292.098	365.624
MultiGB	X6_158611	nitrate_sensor	nitrate_sensor	0.0463818	0.00586815	188	0.791105	0.234043	NA	14.5433	0.0450769	0.0163615	2.75506	-69.6034	172	171.207	222.99
MultiGB	X6_173992	temperature	temperature	0.0467011	0.00592239	240	0.485121	0.104167	NA	7.88047	-0.0999084	0.0363033	-2.75205	-54.4387	224	140.877	196.568
MultiGB	X6_58065	longitude_end	longitude_end	0.0484794	0.00617057	243	0.881933	0.703704	NA	71.0003	-0.00837672	0.00305878	-2.73858	-123.152	227	278.304	334.193
MultiGB	X6_129429	nitrate_sensor	nitrate_sensor	0.0484794	0.00617664	188	0.598368	0.143617	NA	14.5433	0.0457593	0.0167111	2.73825	-53.6007	172	139.201	190.985
MultiGB	X6_94538	environment_feature	environment_featuremesopelagic zone (ENVO:00000213) & marine oxygen minimum zone (ENVO:01000065)	0.0486737	0.00622258	245	0.957241	0.371429	2.05432	NA	2.18256	0.797775	2.73582	-125.049	224	292.098	365.624
MultiGB	X6_105544	nitrate_sensor	nitrate_sensor	0.0486737	0.00623023	188	0.842064	0.265957	NA	14.5433	0.0414282	0.0151451	2.73541	-82.1243	172	196.249	248.032
MultiGB	X6_56522	longitude_end	longitude_end	0.0497448	0.00638208	243	0.919519	0.329218	NA	71.0003	-0.00736626	0.00270076	-2.72748	-126.509	227	285.017	340.906
MultiGB	X6_113155	chlorophyll_sensor	chlorophyll_sensor	0.0499631	0.00642488	240	0.853684	0.275	NA	0.226459	-3.18104	1.16724	-2.72527	-111.284	224	254.568	310.258
MultiGB	X6_110310	oxygen_sensor	oxygen_sensor	0.050217	0.00647241	229	0.841528	0.266376	NA	75.3494	-0.00742966	0.00272865	-2.72284	-110.375	213	252.749	307.689
MultiGB	X6_84046	salinity_sensor	salinity_sensor	0.0516296	0.00666978	233	0.624986	0.154506	NA	1.53736	-0.567393	0.209146	-2.7129	-77.8459	217	187.692	242.908
MultiGB	X6_58175	environment_feature	environment_featuresurface water layer (ENVO:00002042)	0.0522575	0.00676638	245	0.862744	0.281633	2.05432	NA	-1.25041	0.461726	-2.70813	-98.9073	224	239.815	313.341
MultiGB	X6_56522	environment_feature	environment_featuremesopelagic zone (ENVO:00000213) & marine oxygen minimum zone (ENVO:01000065)	0.0531739	0.0069008	245	0.91668	0.326531	2.05432	NA	2.16509	0.80141	2.70159	-111.287	224	264.575	338.101
MultiGB	X6_49036	environment_feature	environment_featuremesopelagic zone (ENVO:00000213)	0.0535061	0.00695975	245	0.925024	0.665306	2.05432	NA	-1.56858	0.581221	-2.69876	-93.4233	224	228.847	302.373
MultiGB	X6_40548	longitude_start	longitude_start	0.0539298	0.00703844	245	0.478385	0.102041	NA	70.2981	-0.0141318	0.00524369	-2.69502	-58.302	229	148.604	204.624
MultiGB	X6_58065	salinity_sensor	salinity_sensor	0.0539298	0.00705403	233	0.88728	0.699571	NA	1.53736	-0.460628	0.170965	-2.69428	-118.208	217	268.416	323.632
MultiGB	X6_44670	nitrate_sensor	nitrate_sensor	0.0539298	0.00706281	188	0.638316	0.159574	NA	14.5433	0.045288	0.0168115	2.69387	-58.1145	172	148.229	200.012
MultiGB	X6_58065	oxygen_sensor	oxygen_sensor	0.0544843	0.00716909	229	0.877534	0.707424	NA	75.3494	-0.00886277	0.00329607	-2.68889	-114.44	213	260.879	315.819
MultiGB	X6_85044	salinity_sensor	salinity_sensor	0.0544843	0.00717496	233	0.962146	0.622318	NA	1.53736	-0.434822	0.161727	-2.68861	-132.747	217	297.493	352.71
MultiGB	X6_32445	latitude_start	latitude_start	0.0544843	0.00718385	245	0.814484	0.24898	NA	27.2676	0.0240835	0.00895897	2.6882	-106.197	230	242.394	294.913
MultiGB	X6_69155	depth	depth	0.0547555	0.00723584	245	0.539665	0.877551	NA	253.298	0.00402078	0.00149705	2.68579	-67.7739	229	167.548	223.568
MultiGB	X6_70545	salinity_sensor	salinity_sensor	0.0547571	0.00725227	233	0.624986	0.154506	NA	1.53736	-0.617747	0.23007	-2.68503	-73.7629	217	179.526	234.742
MultiGB	X6_169600	depth	depth	0.0563538	0.00748044	245	0.350363	0.0653061	NA	253.298	0.00361179	0.00135037	2.67466	-33.7578	229	99.5156	155.536
MultiGB	X6_94538	nitrate_sensor	nitrate_sensor	0.0566395	0.00753515	188	0.985875	0.414894	NA	14.5433	0.0353343	0.0132228	2.67222	-102.444	172	236.887	288.67
MultiGB	X6_85444	chlorophyll_sensor	chlorophyll_sensor	0.0568869	0.00758491	240	0.974044	0.604167	NA	0.226459	-2.05434	0.769413	-2.67001	-137.678	224	307.356	363.046
MultiGB	X6_42014	temperature	temperature	0.057931	0.00774129	240	0.891654	0.304167	NA	7.88047	-0.063777	0.023948	-2.66315	-123.056	224	278.111	333.801
MultiGB	X6_140225	chlorophyll_sensor	chlorophyll_sensor	0.0592081	0.00793242	240	0.322878	0.0583333	NA	0.226459	3.55974	1.3408	2.65493	-41.2723	224	114.545	170.235
MultiGB	X6_129429	longitude_end	longitude_end	0.0592081	0.00794704	243	0.576684	0.135802	NA	71.0003	-0.00999267	0.00376469	-2.65431	-69.386	227	170.772	226.661
MultiGB	X7_21650	environment_feature	environment_featuremesopelagic zone (ENVO:00000213)	0.0621683	0.00836279	245	0.98879	0.57551	2.05432	NA	1.62517	0.616279	2.63706	-121.773	224	285.547	359.073
MultiGB	X6_36313	longitude_end	longitude_end	0.0627856	0.00846443	243	0.783499	0.230453	NA	71.0003	-0.00821834	0.00312133	-2.63296	-107.314	227	246.627	302.516
MultiGB	X6_64207	environment_feature	environment_featuresurface water layer (ENVO:00002042)	0.0632062	0.00853985	245	0.726278	0.2	2.05432	NA	-1.67322	0.636217	-2.62995	-70.5133	224	183.027	256.553
MultiGB	X6_31735	temperature	temperature	0.0638341	0.00864361	240	0.634227	0.158333	NA	7.88047	-0.0786511	0.0299528	-2.62584	-82.6762	224	197.352	253.043
MultiGB	X6_80056	environment_feature	environment_featuremesopelagic zone (ENVO:00000213) & marine oxygen minimum zone (ENVO:01000065)	0.0638423	0.00866364	245	0.963238	0.620408	2.05432	NA	3.09912	1.18059	2.62505	-111.353	224	264.707	338.233
MultiGB	X6_99092	latitude_start	latitude_start	0.0651318	0.00885793	245	0.772885	0.22449	NA	27.2676	0.023783	0.00908618	2.61749	-101.194	230	232.388	284.907
MultiGB	X6_57068	environment_feature	environment_featuremesopelagic zone (ENVO:00000213)	0.0654942	0.00892662	245	0.69221	0.183673	2.05432	NA	1.54585	0.591179	2.61485	-100.447	224	242.894	316.421
MultiGB	X6_177585	oxygen_sensor	oxygen_sensor	0.0660828	0.00902642	229	0.691922	0.183406	NA	75.3494	-0.00802451	0.00307329	-2.61105	-90.4895	213	212.979	267.919
MultiGB	X6_68805	nitrate_sensor	nitrate_sensor	0.0668783	0.00915872	188	0.52493	0.117021	NA	14.5433	0.0503575	0.0193231	2.60607	-46.4341	172	124.868	176.651
MultiGB	X6_31735	environment_feature	environment_featuresurface water layer (ENVO:00002042)	0.0668783	0.00917472	245	0.626257	0.155102	2.05432	NA	-1.73755	0.666884	-2.60547	-74.768	224	191.536	265.062
MultiGB	X6_64207	longitude_start	longitude_start	0.0707277	0.00972374	245	0.726278	0.2	NA	70.2981	-0.00845038	0.00326837	-2.5855	-98.05	229	228.1	284.12
MultiGB	X6_103923	nitrate_sensor	nitrate_sensor	0.0709422	0.00977425	188	0.476187	0.101064	NA	14.5433	0.0570191	0.0220686	2.58371	-42.0881	172	116.176	167.959
MultiGB	X6_158611	latitude_start	latitude_start	0.0716717	0.00989601	245	0.750233	0.212245	NA	27.2676	0.025409	0.00985059	2.57944	-102.029	230	234.057	286.576
MultiGB	X6_87685	environment_feature	environment_featuremesopelagic zone (ENVO:00000213) & marine oxygen minimum zone (ENVO:01000065)	0.0720009	0.00996279	245	0.957241	0.628571	2.05432	NA	2.10755	0.817795	2.57712	-110.899	224	263.798	337.324
MultiGB	X6_57620	latitude_start	latitude_start	0.0720872	0.00999609	245	0.960292	0.37551	NA	27.2676	-0.0173012	0.00671639	-2.57596	-139.477	230	308.954	361.473
MultiGB	X6_31735	salinity_sensor	salinity_sensor	0.0728876	0.0101287	233	0.63547	0.158798	NA	1.53736	-0.510556	0.198551	-2.57141	-79.4256	217	190.851	246.068
MultiGB	X6_50324	chlorophyll_sensor	chlorophyll_sensor	0.0730316	0.0101703	240	0.853684	0.275	NA	0.226459	-2.99595	1.16574	-2.56998	-119.9	224	271.8	327.49
MultiGB	X6_99002	environment_feature	environment_featuresurface water layer (ENVO:00002042)	0.0745754	0.0104074	245	0.605806	0.146939	2.05432	NA	-1.91355	0.746898	-2.56199	-57.9108	224	157.822	231.348
MultiGB	X6_94538	longitude_start	longitude_start	0.0750181	0.0104914	245	0.957241	0.371429	NA	70.2981	-0.00704194	0.00275162	-2.5592	-130.57	229	293.14	349.16
MultiGB	X6_44670	environment_feature	environment_featuresurface water (ENVO:00002042) layer	0.0788272	0.0110475	245	0.626257	0.155102	2.05432	NA	3.28356	1.29213	2.54119	-70.3283	224	182.657	256.183
MultiGB	X6_84046	environment_feature	environment_featuresurface water layer (ENVO:00002042)	0.0788567	0.011075	245	0.626257	0.155102	2.05432	NA	-1.32211	0.520449	-2.54032	-79.3134	224	200.627	274.153
MultiGB	X6_105544	environment_feature	environment_featuremesopelagic zone (ENVO:00000213) & marine oxygen minimum zone (ENVO:01000065)	0.0799567	0.0112532	245	0.772885	0.22449	2.05432	NA	2.36744	0.933997	2.53474	-95.3171	224	232.634	306.161
MultiGB	X6_41475	chlorophyll_sensor	chlorophyll_sensor	0.080078	0.011294	240	0.57006	0.133333	NA	0.226459	-4.76773	1.8819	-2.53347	-59.1073	224	150.215	205.905
MultiGB	X6_72946	oxygen_sensor	oxygen_sensor	0.0805549	0.0113851	229	0.926929	0.663755	NA	75.3494	0.0067558	0.00266959	2.53065	-114.088	213	260.176	315.116
MultiGB	X6_105544	oxygen_sensor	oxygen_sensor	0.0813606	0.0115231	229	0.785511	0.231441	NA	75.3494	-0.00774497	0.00306559	-2.52642	-98.7141	213	229.428	284.368
MultiGB	X6_33024	oxygen_sensor	oxygen_sensor	0.0822907	0.0116792	229	0.415324	0.917031	NA	75.3494	0.0119379	0.00473408	2.52169	-45.3328	213	122.666	177.605
MultiGB	X6_84046	longitude_start	longitude_start	0.0825027	0.0117337	245	0.626257	0.155102	NA	70.2981	-0.00922263	0.0036597	-2.52005	-83.2554	229	198.511	254.531
MultiGB	X6_44670	temperature	temperature	0.0826964	0.0117858	240	0.634227	0.158333	NA	7.88047	-0.0768989	0.0305337	-2.51849	-79.4659	224	190.932	246.622
MultiGB	X6_33024	nitrate_sensor	nitrate_sensor	0.0831165	0.0118703	188	0.365729	0.930851	NA	14.5433	-0.0711025	0.0282604	-2.51598	-28.2708	172	88.5415	140.325
MultiGB	X6_124665	nitrate_sensor	nitrate_sensor	0.08417	0.0120457	188	0.998822	0.547872	NA	14.5433	0.0320817	0.0127775	2.5108	-109.493	172	250.986	302.769
MultiGB	X6_129429	depth	depth	0.0906196	0.0129955	245	0.57367	0.134694	NA	253.298	0.00186594	0.000751218	2.48389	-70.2198	229	172.44	228.46
MultiGB	X6_57620	longitude_end	longitude_end	0.0933887	0.0134203	243	0.956476	0.37037	NA	71.0003	-0.0065271	0.00263997	-2.47242	-132.704	227	297.408	353.297
MultiGB	X6_103923	temperature	temperature	0.0950308	0.0136844	240	0.444825	0.0916667	NA	7.88047	-0.101696	0.0412486	-2.46544	-52.9907	224	137.981	193.672
MultiGB	X6_179748	chlorophyll_sensor	chlorophyll_sensor	0.0954381	0.0137714	240	0.634227	0.158333	NA	0.226459	-3.79025	1.53877	-2.46317	-77.5666	224	187.133	242.823
MultiGB	X6_169600	temperature	temperature	0.0957861	0.01385	240	0.355643	0.0666667	NA	7.88047	-0.126643	0.0514574	-2.46113	-34.0382	224	100.076	155.767
MultiGB	X6_169600	salinity_sensor	salinity_sensor	0.0991695	0.0143686	233	0.329977	0.0600858	NA	1.53736	-1.52113	0.621397	-2.44791	-23.8005	217	79.601	134.818
MultiGB	X6_44670	chlorophyll_sensor	chlorophyll_sensor	0.0996478	0.0144674	240	0.634227	0.158333	NA	0.226459	-4.52011	1.84838	-2.44544	-79.1331	224	190.266	245.956
MultiGB	X6_40548	salinity_sensor	salinity_sensor	0.0998212	0.0145221	233	0.481572	0.103004	NA	1.53736	-0.566173	0.231651	-2.44408	-56.9952	217	145.99	201.207
MultiGB	X6_158611	temperature	temperature	0.103179	0.0150413	240	0.750811	0.2125	NA	7.88047	-0.0663836	0.0273028	-2.43138	-97.9237	224	227.847	283.538
MultiGB	X6_49947	environment_feature	environment_featuremesopelagic zone (ENVO:00000213)	0.103186	0.0150727	245	0.56255	0.130612	2.05432	NA	1.37486	0.565641	2.43063	-65.7558	224	173.512	247.038
MultiGB	X6_30143	environment_feature	environment_featuresurface water layer (ENVO:00002042)	0.106428	0.0155778	245	0.595293	0.857143	2.05432	NA	-1.36647	0.564971	-2.41866	-60.2331	224	162.466	235.993
MultiGB	X6_63487	oxygen_sensor	oxygen_sensor	0.107015	0.0156956	229	0.682364	0.179039	NA	75.3494	-0.00709909	0.00293847	-2.41592	-84.1844	213	200.369	255.308
MultiGB	X6_44703	protocol_type	protocol_typeGIRUS	0.11	0.0161786	245	0.750233	0.212245	0.188402	NA	2.68879	1.11806	2.40486	-98.729	229	229.458	285.478
MultiGB	X6_99002	depth	depth	0.11	0.0161985	245	0.605806	0.146939	NA	253.298	0.00195004	0.000811025	2.40441	-66.5124	229	165.025	221.045
MultiGB	X6_105544	environment_feature	environment_featuremesopelagic zone (ENVO:00000213)	0.117007	0.017295	245	0.772885	0.22449	2.05432	NA	1.2911	0.542394	2.38037	-95.3171	224	232.634	306.161
MultiGB	X6_89611	salinity_sensor	salinity_sensor	0.117007	0.0172998	233	0.738426	0.206009	NA	1.53736	-0.409741	0.17214	-2.38027	-101.208	217	234.416	289.632
MultiGB	X6_124665	salinity_sensor	salinity_sensor	0.119757	0.0177418	233	0.999392	0.540773	NA	1.53736	-0.338631	0.142824	-2.37096	-145.019	217	322.038	377.255
MultiGB	X6_41475	longitude_end	longitude_end	0.119881	0.0177957	243	0.565528	0.131687	NA	71.0003	-0.0116352	0.00490969	-2.36984	-60.9119	227	153.824	209.713
MultiGB	X6_129429	chlorophyll_sensor	chlorophyll_sensor	0.12208	0.0181583	240	0.546981	0.125	NA	0.226459	-3.59696	1.52261	-2.36238	-64.2974	224	160.595	216.285
MultiGB	X6_94538	longitude_end	longitude_end	0.125155	0.0186527	243	0.956476	0.37037	NA	71.0003	-0.00635251	0.00270044	-2.3524	-128.469	227	288.939	344.828
MultiGB	X6_129429	salinity_sensor	salinity_sensor	0.125427	0.0187304	233	0.545566	0.124464	NA	1.53736	-0.529295	0.22515	-2.35085	-61.4262	217	154.852	210.069
MultiGB	X6_19736	salinity_sensor	salinity_sensor	0.125522	0.0187818	233	0.770752	0.223176	NA	1.53736	-0.459529	0.195558	-2.34983	-88.9745	217	209.949	265.166
MultiGB	X6_99002	temperature	temperature	0.13001	0.0194919	240	0.57006	0.133333	NA	7.88047	-0.0781879	0.033471	-2.33599	-62.4979	224	156.996	212.686
MultiGB	X6_61889	longitude_start	longitude_start	0.130167	0.0195539	245	0.674219	0.82449	NA	70.2981	-0.0094535	0.00404895	-2.3348	-91.6589	229	215.318	271.338
MultiGB	X6_64207	longitude_end	longitude_end	0.133612	0.0201111	243	0.729612	0.201646	NA	71.0003	-0.00713627	0.00307033	-2.32427	-98.6485	227	229.297	285.186
MultiGB	X6_69155	chlorophyll_sensor	chlorophyll_sensor	0.133801	0.0201792	240	0.535099	0.879167	NA	0.226459	-2.39381	1.03048	-2.323	-63.7664	224	159.533	215.223
MultiGB	X6_70337	latitude_start	latitude_start	0.134852	0.0203777	245	0.57367	0.134694	NA	27.2676	0.0272892	0.011766	2.31932	-74.6662	230	179.332	231.851
MultiGB	X6_85044	chlorophyll_sensor	chlorophyll_sensor	0.134866	0.0204198	240	0.960027	0.625	NA	0.226459	-1.60167	0.690811	-2.31854	-139.207	224	310.414	366.104
MultiGB	X6_61889	environment_feature	environment_featuremesopelagic zone (ENVO:00000213)	0.135059	0.020489	245	0.674219	0.82449	2.05432	NA	2.56258	1.10586	2.31727	-79.2883	224	200.577	274.103
MultiGB	X6_158611	chlorophyll_sensor	chlorophyll_sensor	0.139071	0.0211388	240	0.750811	0.2125	NA	0.226459	-3.34394	1.45042	-2.3055	-97.8246	224	227.649	283.339
MultiGB	X6_60213	oxygen_sensor	oxygen_sensor	0.139845	0.0212979	229	0.487254	0.104803	NA	75.3494	-0.0144049	0.00625577	-2.30266	-32.751	213	97.502	152.442
MultiGB	X6_61889	chlorophyll_sensor	chlorophyll_sensor	0.140163	0.0213878	240	0.682444	0.820833	NA	0.226459	-1.873	0.81397	-2.30107	-90.6643	224	213.329	269.019
MultiGB	X6_61889	environment_feature	environment_featuresurface water layer (ENVO:00002042)	0.144112	0.0220332	245	0.674219	0.82449	2.05432	NA	-1.03828	0.453438	-2.2898	-79.2883	224	200.577	274.103
MultiGB	X6_49947	environment_feature	environment_featuresurface water layer (ENVO:00002042)	0.145786	0.0223323	245	0.56255	0.130612	2.05432	NA	-1.67871	0.734773	-2.28467	-65.7558	224	173.512	247.038
MultiGB	X6_70337	longitude_start	longitude_start	0.14711	0.0225787	245	0.57367	0.134694	NA	70.2981	-0.0088616	0.00388583	-2.28049	-71.8326	229	175.665	231.685
MultiGB	X6_103923	longitude_start	longitude_start	0.147821	0.0227689	245	0.438511	0.0897959	NA	70.2981	-0.0104154	0.0045736	-2.27729	-53.9782	229	139.956	195.977
MultiGB	X6_107346	longitude_start	longitude_start	0.147821	0.0227754	245	0.350363	0.0653061	NA	70.2981	0.0118791	0.00521657	2.27718	-43.481	229	118.962	174.982
MultiGB	X6_94538	temperature	temperature	0.152333	0.0235157	240	0.963047	0.379167	NA	7.88047	-0.0526969	0.0232662	-2.26495	-130.054	224	292.108	347.799
MultiGB	X6_177585	latitude_start	latitude_start	0.153871	0.0237988	245	0.700962	0.187755	NA	27.2676	0.0198571	0.0087849	2.26036	-101.979	230	233.958	286.477
MultiGB	X6_15762	longitude_start	longitude_start	0.155895	0.0241579	245	0.365932	0.930612	NA	70.2981	-0.0160123	0.00710202	-2.25461	-40.9517	229	113.903	169.923
MultiGB	X6_107346	temperature	temperature	0.156323	0.0242706	240	0.355643	0.0666667	NA	7.88047	0.137128	0.0608697	2.25282	-42.2419	224	116.484	172.174
MultiGB	X6_15762	environment_feature	environment_featuresurface water layer (ENVO:00002042)	0.159454	0.024804	245	0.365932	0.930612	2.05432	NA	-2.22318	0.990528	-2.24444	-33.7829	224	109.566	183.092
MultiGB	X6_57068	longitude_start	longitude_start	0.16048	0.0250111	245	0.69221	0.183673	NA	70.2981	-0.00762991	0.00340434	-2.24123	-102.191	229	236.382	292.402
MultiGB	X6_57620	longitude_start	longitude_start	0.161873	0.0252762	245	0.960292	0.37551	NA	70.2981	-0.00597791	0.0026721	-2.23715	-136.872	229	305.745	361.765
MultiGB	X6_42014	environment_feature	environment_featuremesopelagic zone (ENVO:00000213) & marine oxygen minimum zone (ENVO:01000065)	0.162584	0.0254353	245	0.903336	0.314286	2.05432	NA	1.83406	0.820711	2.23473	-119.415	224	280.831	354.357
MultiGB	X6_42014	chlorophyll_sensor	chlorophyll_sensor	0.163429	0.0256231	240	0.891654	0.304167	NA	0.226459	-2.04966	0.918359	-2.23188	-123.609	224	279.217	334.907
MultiGB	X6_107271	environment_feature	environment_featuremesopelagic zone (ENVO:00000213) & marine oxygen minimum zone (ENVO:01000065)	0.163429	0.0256644	245	0.491135	0.106122	2.05432	NA	2.51178	1.12573	2.23125	-56.7743	224	155.549	229.075
MultiGB	X6_140225	longitude_start	longitude_start	0.166639	0.0262178	245	0.334397	0.0612245	NA	70.2981	-0.012248	0.00550974	-2.22297	-45.3818	229	122.764	178.784
MultiGB	X6_80056	environment_feature	environment_featuresurface water layer (ENVO:00002042)	0.16825	0.0265212	245	0.963238	0.620408	2.05432	NA	-0.791865	0.356938	-2.21849	-111.353	224	264.707	338.233
MultiGB	X6_89611	protocol_type	protocol_typeGIRUS	0.168382	0.0265919	245	0.726278	0.2	0.188402	NA	2.95862	1.33424	2.21746	-105.153	229	242.306	298.326
MultiGB	X6_110310	environment_feature	environment_featuresurface water layer (ENVO:00002042)	0.169493	0.0268175	245	0.827299	0.257143	2.05432	NA	1.11386	0.503059	2.21416	-99.8689	224	241.738	315.264
MultiGB	X6_15762	longitude_end	longitude_end	0.16968	0.0268974	243	0.368099	0.930041	NA	71.0003	-0.0133683	0.00604081	-2.213	-41.4342	227	114.868	170.757
MultiGB	X6_139150	nitrate_sensor	nitrate_sensor	0.169946	0.02699	188	0.791105	0.234043	NA	14.5433	0.0310566	0.0140422	2.21166	-78.1644	172	188.329	240.112
MultiGB	X6_173992	salinity_sensor	salinity_sensor	0.172281	0.0274118	233	0.494911	0.107296	NA	1.53736	-0.544035	0.24666	-2.2056	-55.052	217	142.104	197.321
MultiGB	X6_32445	temperature	temperature	0.174615	0.027835	240	0.816214	0.25	NA	7.88047	0.0582014	0.0264599	2.1996	-100.782	224	233.564	289.254
MultiGB	X6_31735	longitude_start	longitude_start	0.181676	0.0290143	245	0.626257	0.155102	NA	70.2981	-0.0078145	0.00357923	-2.18329	-86.7042	229	205.408	261.429
MultiGB	X7_106635	chlorophyll_sensor	chlorophyll_sensor	0.186858	0.0298973	240	0.624031	0.154167	NA	0.226459	-2.39821	1.10443	-2.17145	-76.8339	224	185.668	241.358
MultiGB	X6_24791	environment_feature	environment_featuremesopelagic zone (ENVO:00000213) & marine oxygen minimum zone (ENVO:01000065)	0.187161	0.0300012	245	0.898664	0.310204	2.05432	NA	1.66568	0.767566	2.17007	-93.2766	224	228.553	302.08
MultiGB	X6_36313	environment_feature	environment_featuresurface water layer (ENVO:00002042)	0.188366	0.0302501	245	0.787289	0.232653	2.05432	NA	-1.26648	0.584492	-2.1668	-77.7543	224	197.509	271.035
MultiGB	X6_179748	oxygen_sensor	oxygen_sensor	0.192399	0.0309549	229	0.631673	0.157205	NA	75.3494	-0.00695465	0.00322325	-2.15765	-71.2975	213	174.595	229.535
MultiGB	X6_105544	temperature	temperature	0.194174	0.0312979	240	0.781301	0.229167	NA	7.88047	-0.0550361	0.0255594	-2.15326	-105.52	224	243.041	298.731
MultiGB	X6_122858	oxygen_sensor	oxygen_sensor	0.198906	0.0321197	229	0.728335	0.200873	NA	75.3494	-0.00598294	0.00279196	-2.14292	-94.3545	213	220.709	275.649
MultiGB	X6_61889	environment_feature	environment_featuresurface water (ENVO:00002042) layer	0.199605	0.0322917	245	0.674219	0.82449	2.05432	NA	-2.34831	1.09694	-2.14078	-79.2883	224	200.577	274.103
MultiGB	X6_57068	depth	depth	0.200344	0.0325177	245	0.69221	0.183673	NA	253.298	0.0015788	0.000738451	2.13799	-102.638	229	237.275	293.295
MultiGB	X6_139150	depth	depth	0.200344	0.0325299	245	0.814484	0.24898	NA	253.298	0.00154639	0.000723341	2.13784	-100.245	229	232.491	288.511
MultiGB	X6_33024	temperature	temperature	0.204627	0.0332859	240	0.401797	0.920833	NA	7.88047	0.0884654	0.04156	2.12862	-47.0441	224	126.088	181.778
MultiGB	X6_15762	oxygen_sensor	oxygen_sensor	0.205483	0.0334861	229	0.384108	0.925764	NA	75.3494	-0.0253938	0.0119433	-2.12621	-38.7003	213	109.401	164.34
MultiGB	X6_61889	longitude_end	longitude_end	0.207302	0.033844	243	0.677484	0.823045	NA	71.0003	-0.00794419	0.00374386	-2.12193	-92.1696	227	216.339	272.228
MultiGB	X6_19736	environment_feature	environment_featuremesopelagic zone (ENVO:00000213)	0.211001	0.0345238	245	0.801151	0.240816	2.05432	NA	1.09277	0.516944	2.1139	-89.7665	224	221.533	295.06
MultiGB	X6_44703	salinity_sensor	salinity_sensor	0.211001	0.0345728	233	0.746747	0.2103	NA	1.53736	-0.366441	0.173396	-2.11333	-93.5608	217	219.122	274.338
MultiGB	X6_140225	temperature	temperature	0.211819	0.0347696	240	0.322878	0.0583333	NA	7.88047	0.133183	0.0630891	2.11103	-42.0963	224	116.193	171.883
MultiGB	X6_72946	environment_feature	environment_featuresurface water layer (ENVO:00002042)	0.213616	0.035128	245	0.920907	0.669388	2.05432	NA	0.86248	0.409364	2.10688	-118.078	224	278.155	351.682
MultiGB	X6_103923	oxygen_sensor	oxygen_sensor	0.222422	0.036642	229	0.430377	0.0873362	NA	75.3494	-0.00871849	0.00417206	-2.08973	-49.2488	213	130.498	185.437
MultiGB	X7_56523	environment_feature	environment_featuremarine epipelagic mixed layer (ENVO:xxxxxxxxx)	0.224907	0.037118	245	0.845575	0.269388	2.05432	NA	-2.92307	1.40231	-2.08446	-111.406	224	264.812	338.338
MultiGB	X6_15762	depth	depth	0.227121	0.0375507	245	0.365932	0.930612	NA	253.298	0.0324744	0.0156148	2.07973	-35.3409	229	102.682	158.702
MultiGB	X6_36313	longitude_start	longitude_start	0.227494	0.0376935	245	0.787289	0.232653	NA	70.2981	-0.00641321	0.00308598	-2.07817	-111.325	229	254.649	310.669
MultiGB	X6_94538	environment_feature	environment_featuremarine epipelagic mixed layer (ENVO:xxxxxxxxx)	0.227494	0.0377472	245	0.957241	0.371429	2.05432	NA	2.56412	1.23418	2.07759	-125.049	224	292.098	365.624
MultiGB	X7_21650	environment_feature	environment_featuremesopelagic zone (ENVO:00000213) & marine oxygen minimum zone (ENVO:01000065)	0.228351	0.0379571	245	0.98879	0.57551	2.05432	NA	2.33234	1.12385	2.07532	-121.773	224	285.547	359.073
MultiGB	X6_89611	longitude_start	longitude_start	0.228904	0.038151	245	0.726278	0.2	NA	70.2981	-0.00706267	0.0034066	-2.07323	-105.963	229	243.926	299.947
MultiGB	X6_63487	temperature	temperature	0.228904	0.0381846	240	0.700508	0.1875	NA	7.88047	-0.052695	0.0254213	-2.07287	-94.2058	224	220.412	276.102
MultiGB	X6_31735	longitude_end	longitude_end	0.230424	0.0385064	243	0.629419	0.156379	NA	71.0003	-0.00685825	0.00331409	-2.06942	-86.8945	227	205.789	261.678
MultiGB	X7_21650	salinity_sensor	salinity_sensor	0.230682	0.0386179	233	0.992596	0.566524	NA	1.53736	-0.305131	0.147532	-2.06824	-142.692	217	317.384	372.601
MultiGB	X6_57068	oxygen_sensor	oxygen_sensor	0.230864	0.0387167	229	0.652546	0.165939	NA	75.3494	-0.00621728	0.00300761	-2.06719	-88.186	213	208.372	263.312
MultiGB	X6_173992	protocol_type	protocol_typeGIRUS	0.235016	0.0394827	245	0.478385	0.102041	0.188402	NA	3.0868	1.49909	2.05912	-57.8458	229	147.692	203.712
MultiGB	X6_169600	environment_feature	environment_featuremesopelagic zone (ENVO:00000213)	0.238518	0.0401417	245	0.350363	0.0653061	2.05432	NA	2.23557	1.08931	2.05229	-29.6536	224	101.307	174.834
MultiGB	X6_49947	chlorophyll_sensor	chlorophyll_sensor	0.241341	0.0406884	240	0.57006	0.133333	NA	0.226459	-3.18992	1.55858	-2.04669	-78.0594	224	188.119	243.809
MultiGB	X6_49036	longitude_end	longitude_end	0.242383	0.0409511	243	0.927784	0.662551	NA	71.0003	0.00684046	0.00334657	2.04402	-103.834	227	239.668	295.557
MultiGB	X6_63487	environment_feature	environment_featuremesopelagic zone (ENVO:00000213)	0.242383	0.0410077	245	0.700962	0.187755	2.05432	NA	1.04023	0.509053	2.04345	-91.0897	224	224.179	297.706
MultiGB	X6_19736	environment_feature	environment_featuresurface water layer (ENVO:00002042)	0.2469	0.0418449	245	0.801151	0.240816	2.05432	NA	-1.11959	0.550151	-2.03506	-89.7665	224	221.533	295.06
MultiGB	X6_113155	nitrate_sensor	nitrate_sensor	0.248601	0.0422069	188	0.898264	0.308511	NA	14.5433	0.0258309	0.0127153	2.03147	-95.7852	172	223.57	275.353
MultiGB	X6_103923	latitude_start	latitude_start	0.251201	0.0427228	245	0.438511	0.0897959	NA	27.2676	0.0340223	0.0167895	2.02641	-56.898	230	143.796	196.315
MultiGB	X6_129429	temperature	temperature	0.252384	0.0429987	240	0.546981	0.125	NA	7.88047	-0.0619247	0.0305994	-2.02372	-66.1822	224	164.364	220.055
MultiGB	X6_44670	oxygen_sensor	oxygen_sensor	0.254635	0.0434578	229	0.631673	0.157205	NA	75.3494	-0.00637674	0.00315792	-2.01928	-75.2083	213	182.417	237.356
MultiGB	X6_138925	environment_feature	environment_featuremesopelagic zone (ENVO:00000213) & marine oxygen minimum zone (ENVO:01000065)	0.255771	0.0437274	245	0.950824	0.636735	2.05432	NA	-1.67319	0.829668	-2.01669	-90.0787	224	222.157	295.684
MultiGB	X7_21650	longitude_start	longitude_start	0.257365	0.0440762	245	0.98879	0.57551	NA	70.2981	-0.00512566	0.00254582	-2.01337	-151.243	229	334.487	390.507
MultiGB	X6_110310	environment_feature	environment_featuremarine epipelagic mixed layer (ENVO:xxxxxxxxx)	0.260692	0.0447232	245	0.827299	0.257143	2.05432	NA	-3.27677	1.63247	-2.00725	-99.8689	224	241.738	315.264
MultiGB	X7_21650	chlorophyll_sensor	chlorophyll_sensor	0.262227	0.0450643	240	0.990814	0.570833	NA	0.226459	-1.33837	0.667829	-2.00405	-148.532	224	329.064	384.754
MultiGB	X6_84702	chlorophyll_sensor	chlorophyll_sensor	0.268001	0.0461359	240	0.816214	0.25	NA	0.226459	-2.37667	1.19182	-1.99415	-108.421	224	248.841	304.531
MultiGB	X6_122858	salinity_sensor	salinity_sensor	0.274405	0.0473196	233	0.721292	0.197425	NA	1.53736	-0.363808	0.183424	-1.98343	-93.0287	217	218.057	273.274
MultiGB	X6_122858	longitude_end	longitude_end	0.277453	0.048001	243	0.704269	0.1893	NA	71.0003	-0.00596397	0.00301613	-1.97736	-95.8983	227	223.797	279.685
MultiGB	X6_50324	latitude_start	latitude_start	0.277453	0.0480096	245	0.868227	0.285714	NA	27.2676	0.0154775	0.00782766	1.97728	-127.942	230	285.884	338.403
MultiGB	X6_84046	longitude_end	longitude_end	0.280438	0.0486093	243	0.629419	0.156379	NA	71.0003	-0.00646141	0.00327657	-1.972	-84.5327	227	201.065	256.954
MultiGB	X6_58065	protocol_type	protocol_typeGIRUS	0.283287	0.049187	245	0.883966	0.702041	0.188402	NA	2.47054	1.25602	1.96697	-125.66	229	283.319	339.34
MultiGB	X6_41475	oxygen_sensor	oxygen_sensor	0.28718	0.049948	229	0.587377	0.139738	NA	75.3494	-0.00691393	0.00352678	-1.96041	-61.9583	213	155.917	210.856
MultiGB	X6_68805	temperature	temperature	0.290782	0.0506607	240	0.592265	0.141667	NA	7.88047	-0.0599581	0.0306794	-1.95434	-76.9635	224	185.927	241.617
MultiGB	X6_89611	latitude_start	latitude_start	0.291875	0.0509376	245	0.726278	0.2	NA	27.2676	0.014961	0.00766443	1.95201	-108.24	230	246.481	299
MultiGB	X6_50324	environment_feature	environment_featuresurface water (ENVO:00002042) layer	0.295141	0.0515951	245	0.868227	0.285714	2.05432	NA	2.44016	1.25362	1.9465	-115.849	224	273.697	347.224
BigG	X6_153216	temperature	temperature	0.306203	0.0536196	21	0.918296	0.285714	NA	7.97302	-0.863379	0.447371	-1.9299	-4.68478	12	27.3696	36.7703
MultiGB	X7_21650	longitude_end	longitude_end	0.307562	0.0539486	243	0.988562	0.576132	NA	71.0003	-0.00479033	0.00248558	-1.92725	-150.278	227	332.555	388.444
MultiGB	X6_50324	depth	depth	0.3086	0.0542221	245	0.868227	0.285714	NA	253.298	0.00122985	0.000638863	1.92506	-126.112	229	284.225	340.245
MultiGB	X6_84702	latitude_start	latitude_start	0.312998	0.0550876	245	0.807883	0.244898	NA	27.2676	0.0152458	0.00794803	1.91818	-111.736	230	253.471	305.99
MultiGB	X6_124665	temperature	temperature	0.314867	0.0555099	240	0.998446	0.545833	NA	7.88047	-0.0406373	0.021222	-1.91486	-149.852	224	331.703	387.394
MultiGB	X6_32445	environment_feature	environment_featuremesopelagic zone (ENVO:00000213)	0.319189	0.0563664	245	0.814484	0.24898	2.05432	NA	-1.01371	0.53124	-1.90819	-101.689	224	245.377	318.904
MultiGB	X6_167637	salinity_sensor	salinity_sensor	0.321885	0.0569378	233	1	0.506438	NA	1.53736	0.342421	0.179863	1.90379	-107.453	217	246.907	302.123
MultiGB	X6_139150	environment_feature	environment_featuresurface water layer (ENVO:00002042)	0.325315	0.0577224	245	0.814484	0.24898	2.05432	NA	-0.830208	0.437458	-1.8978	-96.0557	224	234.111	307.638
MultiGB	X6_49036	longitude_start	longitude_start	0.325315	0.0577374	245	0.925024	0.665306	NA	70.2981	0.00644525	0.00339638	1.89769	-104.726	229	241.451	297.472
MultiGB	X6_60213	nitrate_sensor	nitrate_sensor	0.338231	0.0601361	188	0.476187	0.101064	NA	14.5433	0.043294	0.0230313	1.87979	-26.8256	172	85.6512	137.434
MultiGB	X6_72946	temperature	temperature	0.338231	0.0603043	240	0.910705	0.679167	NA	7.88047	-0.0485033	0.0258194	-1.87856	-118.899	224	269.798	325.488
MultiGB	X6_137666	environment_feature	environment_featuresurface water layer (ENVO:00002042)	0.338231	0.0603303	245	0.868227	0.285714	2.05432	NA	-0.971089	0.516984	-1.87837	-87.0579	224	216.116	289.642
MultiGB	X6_69155	environment_feature	environment_featuresurface water layer (ENVO:00002042)	0.351046	0.0628175	245	0.539665	0.877551	2.05432	NA	-1.14733	0.616686	-1.86048	-55.5292	224	153.058	226.585
MultiGB	X6_149740	nitrate_sensor	nitrate_sensor	0.351046	0.0628243	188	0.42335	0.0851064	NA	14.5433	-0.0957306	0.0514561	-1.86043	-26.3815	172	84.7631	136.546
MultiGB	X6_94538	depth	depth	0.351544	0.0630175	245	0.957241	0.371429	NA	253.298	0.00121418	0.000653111	1.85907	-132.198	229	296.396	352.417
MultiGB	X6_50324	environment_feature	environment_featuremarine epipelagic mixed layer (ENVO:xxxxxxxxx)	0.357165	0.0641309	245	0.868227	0.285714	2.05432	NA	-2.58429	1.39596	-1.85127	-115.849	224	273.697	347.224
MultiGB	X6_103923	longitude_end	longitude_end	0.361143	0.0649522	243	0.441013	0.090535	NA	71.0003	-0.00774968	0.00419903	-1.84559	-54.7471	227	141.494	197.383
MultiGB	X6_103923	depth	depth	0.362821	0.0653616	245	0.438511	0.0897959	NA	253.298	0.0017881	0.000970326	1.84278	-55.2206	229	142.441	198.461
MultiGB	X6_169600	latitude_start	latitude_start	0.367114	0.0662436	245	0.350363	0.0653061	NA	27.2676	0.0434286	0.023644	1.83677	-37.9518	230	105.904	158.422
MultiGB	X6_113155	temperature	temperature	0.367222	0.0663719	240	0.853684	0.275	NA	7.88047	-0.0431305	0.0234928	-1.8359	-114.262	224	260.524	316.214
MultiGB	X6_64207	environment_feature	environment_featuremesopelagic zone (ENVO:00000213) & marine oxygen minimum zone (ENVO:01000065)	0.371122	0.0671868	245	0.726278	0.2	2.05432	NA	1.77905	0.971932	1.83042	-70.5133	224	183.027	256.553
MultiGB	X6_72946	environment_feature	environment_featuremarine epipelagic mixed layer (ENVO:xxxxxxxxx)	0.371873	0.0674973	245	0.920907	0.669388	2.05432	NA	2.51267	1.37428	1.82835	-118.078	224	278.155	351.682
MultiGB	X7_56523	chlorophyll_sensor	chlorophyll_sensor	0.371873	0.0675432	240	0.841713	0.266667	NA	0.226459	-1.98515	1.08594	-1.82804	-122.898	224	277.795	333.485
MultiGB	X6_63487	environment_feature	environment_featuresurface water layer (ENVO:00002042)	0.37298	0.0678548	245	0.700962	0.187755	2.05432	NA	-0.877106	0.480351	-1.82597	-91.0897	224	224.179	297.706
MultiGB	X6_85044	protocol_type	protocol_typeGIRUS	0.375023	0.0683375	245	0.960292	0.62449	0.188402	NA	2.27519	1.2482	1.82278	-143.156	229	318.312	374.332
MultiGB	X6_69155	nitrate_sensor	nitrate_sensor	0.383971	0.0700817	188	0.52493	0.882979	NA	14.5433	0.0550857	0.0304109	1.81138	-44.2041	172	120.408	172.191
MultiGB	X6_69155	latitude_end	latitude_end	0.387823	0.0708998	243	0.542565	0.876543	NA	27.4564	-0.129387	0.0716381	-1.80612	-67.3664	227	166.733	222.622
MultiGB	X6_84702	environment_feature	environment_featuremesopelagic zone (ENVO:00000213) & marine oxygen minimum zone (ENVO:01000065)	0.388363	0.0711978	245	0.807883	0.244898	2.05432	NA	1.43932	0.797754	1.80421	-87.6034	224	217.207	290.733
MultiGB	X6_24791	environment_feature	environment_featuresurface water layer (ENVO:00002042)	0.388363	0.0712287	245	0.898664	0.310204	2.05432	NA	-0.855067	0.47398	-1.80402	-93.2766	224	228.553	302.08
BigG	X6_110310	temperature	temperature	0.391474	0.0719151	21	1	0.52381	NA	7.97302	-0.639594	0.355398	-1.79965	-6.07328	12	30.1466	39.5473
MultiGB	X6_107271	salinity_sensor	salinity_sensor	0.393223	0.0723531	233	0.494911	0.107296	NA	1.53736	-0.40956	0.227927	-1.79689	-66.3456	217	164.691	219.908
MultiGB	X6_57068	salinity_sensor	salinity_sensor	0.400405	0.0737931	233	0.694317	0.184549	NA	1.53736	-0.305833	0.171058	-1.78789	-97.8665	217	227.733	282.95
MultiGB	X6_153216	latitude_start	latitude_start	0.40119	0.0740566	245	0.410465	0.0816327	NA	27.2676	-0.0253909	0.0142145	-1.78626	-50.3817	230	130.763	183.282
MultiGB	X6_67816	environment_feature	environment_featuremarine epipelagic mixed layer (ENVO:xxxxxxxxx)	0.409236	0.0756631	245	0.976414	0.4	2.05432	NA	2.42085	1.36277	1.77642	-129.744	224	301.489	375.015
MultiGB	X6_68805	depth	depth	0.415376	0.0770376	245	0.584583	0.138776	NA	253.298	0.00132721	0.000750627	1.76814	-77.693	229	187.386	243.406
MultiGB	X6_140225	environment_feature	environment_featuresurface water layer (ENVO:00002042)	0.415376	0.0770446	245	0.334397	0.0612245	2.05432	NA	-1.27468	0.720931	-1.7681	-39.094	224	120.188	193.714
MultiGB	X6_169600	environment_feature	environment_featuresurface water layer (ENVO:00002042)	0.418365	0.0777228	245	0.350363	0.0653061	2.05432	NA	-1.71617	0.972853	-1.76405	-29.6536	224	101.307	174.834
MultiGB	X6_57068	nitrate_sensor	nitrate_sensor	0.418378	0.0778493	188	0.71012	0.191489	NA	14.5433	0.0263379	0.0149367	1.7633	-81.9727	172	195.945	247.728
MultiGB	X6_177585	environment_feature	environment_featuremesopelagic zone (ENVO:00000213) & marine oxygen minimum zone (ENVO:01000065)	0.422296	0.0787878	245	0.700962	0.187755	2.05432	NA	2.04851	1.16541	1.75776	-78.4038	224	198.808	272.334
BigG	X6_44670	depth	depth	0.422296	0.0788287	21	1	0.428571	NA	306.277	0.0115886	0.00659374	1.75752	-5.40174	12	28.8035	38.2042
BigG	X6_110310	depth	depth	0.422743	0.0790373	21	1	0.52381	NA	306.277	0.00825535	0.00470042	1.7563	-7.3811	12	32.7622	42.1629
BigG	X6_44670	temperature	temperature	0.432074	0.0809334	21	1	0.428571	NA	7.97302	-0.893627	0.51202	-1.7453	-4.25559	12	26.5112	35.9119
MultiGB	X6_87685	latitude_start	latitude_start	0.432074	0.0810378	245	0.957241	0.628571	NA	27.2676	0.0112817	0.00646627	1.7447	-141.518	230	313.036	365.555
MultiGB	X6_177585	environment_feature	environment_featuresurface water (ENVO:00002042) layer	0.43457	0.0816347	245	0.700962	0.187755	2.05432	NA	2.00265	1.1501	1.74128	-78.4038	224	198.808	272.334
MultiGB	X6_50324	protocol_type	protocol_typeGIRUS	0.435314	0.0819036	245	0.868227	0.285714	0.188402	NA	1.87586	1.07824	1.73975	-126.351	229	284.702	340.722
MultiGB	X6_49947	longitude_start	longitude_start	0.436707	0.0822998	245	0.56255	0.130612	NA	70.2981	-0.00585873	0.00337194	-1.7375	-79.9777	229	191.955	247.975
MultiGB	X6_32445	environment_feature	environment_featuresurface water layer (ENVO:00002042)	0.436707	0.082531	245	0.814484	0.24898	2.05432	NA	-0.728821	0.419783	-1.73619	-101.689	224	245.377	318.904
MultiGB	X6_103923	chlorophyll_sensor	chlorophyll_sensor	0.436707	0.0825538	240	0.444825	0.0916667	NA	0.226459	2.24209	1.29148	1.73606	-55.0535	224	142.107	197.797
MultiGB	X6_19736	latitude_start	latitude_start	0.445847	0.0845102	245	0.801151	0.240816	NA	27.2676	0.0191134	0.0110796	1.7251	-104.009	230	238.018	290.536
MultiGB	X6_107346	latitude_start	latitude_start	0.445847	0.0845458	245	0.350363	0.0653061	NA	27.2676	0.0252506	0.0146389	1.7249	-46.3054	230	122.611	175.13
BigG	X6_70545	latitude_end	latitude_end	0.448476	0.0852044	21	0.970951	0.666667	NA	14.4174	49.2723	28.6258	1.72126	-7.90372	12	33.8074	43.2082
BigG	X7_106635	latitude_end	latitude_end	0.448476	0.08531	21	1	0.428571	NA	14.4174	96.9823	56.3629	1.72067	-4.98922	12	27.9784	37.3791
BigG	X6_55806	depth	depth	0.460455	0.0877401	21	0.998846	0.380952	NA	306.277	0.0102668	0.006013	1.70744	-5.94962	12	29.8992	39.2999
MultiGB	X6_60213	environment_feature	environment_featuremesopelagic zone (ENVO:00000213)	0.460455	0.0878616	245	0.465371	0.0979592	2.05432	NA	1.40859	0.82529	1.70679	-34.5961	224	111.192	184.719
MultiGB	X6_69155	environment_feature	environment_featuremesopelagic zone (ENVO:00000213)	0.464105	0.0888009	245	0.539665	0.877551	2.05432	NA	1.85428	1.08962	1.70176	-55.5292	224	153.058	226.585
BigG	X6_57620	salinity_sensor	salinity_sensor	0.464105	0.0888332	21	0.918296	0.714286	NA	0.816754	-2.64239	1.5529	-1.70159	-8.3537	12	34.7074	44.1081
MultiGB	X6_103923	salinity_sensor	salinity_sensor	0.465393	0.0892176	233	0.43977	0.0901288	NA	1.53736	-0.406005	0.238891	-1.69954	-51.8777	217	135.755	190.972
MultiGB	X6_57620	environment_feature	environment_featuresurface water (ENVO:00002042) layer	0.465573	0.08939	245	0.960292	0.37551	2.05432	NA	1.79051	1.05409	1.69862	-117.407	224	276.814	350.34
MultiGB	X6_140225	longitude_end	longitude_end	0.480926	0.0924804	243	0.336408	0.0617284	NA	71.0003	-0.00813627	0.00483595	-1.68246	-46.6617	227	125.323	181.212
MultiGB	X7_76396	environment_feature	environment_featuresurface water layer (ENVO:00002042)	0.486005	0.0939864	245	0.438511	0.0897959	2.05432	NA	-1.10927	0.662359	-1.67473	-40.5771	224	123.154	196.681
SmallG	X7_106635	depth	depth	0.486005	0.0941313	21	0.970951	0.333333	NA	211.171	-0.059317	0.0354344	-1.674	-4.84853	12	27.6971	37.0978
MultiGB	X7_106635	environment_feature	environment_featuresurface water (ENVO:00002042) layer	0.486005	0.0942078	245	0.616126	0.15102	2.05432	NA	2.60597	1.55709	1.67361	-67.7616	224	177.523	251.05
MultiGB	X6_67816	oxygen_sensor	oxygen_sensor	0.486005	0.0942513	229	0.977782	0.401747	NA	75.3494	-0.00425651	0.00254365	-1.67339	-123.832	213	279.664	334.604
MultiGB	X6_169600	longitude_start	longitude_start	0.486005	0.0943121	245	0.350363	0.0653061	NA	70.2981	-0.00844027	0.00504476	-1.67308	-36.4533	229	104.907	160.927
MultiGB	X6_49036	protocol_type	protocol_typeGIRUS	0.486005	0.094321	245	0.925024	0.665306	0.188402	NA	-2.12841	1.27218	-1.67303	-105.238	229	242.476	298.496
MultiGB	X6_72946	chlorophyll_sensor	chlorophyll_sensor	0.507361	0.098616	240	0.910705	0.679167	NA	0.226459	1.36839	0.828522	1.6516	-119.193	224	270.386	326.076
MediumG	X6_58175	chlorophyll_sensor	chlorophyll_sensor	0.510749	0.0994258	18	1	0.388889	NA	0.35391	-6.93242	4.20748	-1.64764	-5.83532	9	29.6706	37.684
MultiGB	X6_107271	chlorophyll_sensor	chlorophyll_sensor	0.524884	0.102333	240	0.485121	0.104167	NA	0.226459	-2.55904	1.56646	-1.63365	-66.868	224	165.736	221.426
BigG	X6_55806	temperature	temperature	0.529227	0.103336	21	0.998846	0.380952	NA	7.97302	-0.377771	0.231919	-1.62889	-5.93009	12	29.8602	39.2609
BigG	X6_68805	latitude_start	latitude_start	0.530731	0.103787	21	1	0.47619	NA	9.74844	89.0607	54.7472	1.62676	-6.77297	13	29.5459	37.9021
MediumG	X6_58175	longitude_start	longitude_start	0.53119	0.104035	18	1	0.388889	NA	65.9818	-0.936334	0.575993	-1.6256	-4.96635	9	27.9327	35.946
MultiGB	X6_70545	environment_feature	environment_featuresurface water layer (ENVO:00002042)	0.535104	0.10496	245	0.605806	0.146939	2.05432	NA	-1.04186	0.642618	-1.62127	-65.779	224	173.558	247.084
MediumG	X6_58175	longitude_end	longitude_end	0.540899	0.106257	18	1	0.388889	NA	65.9792	-0.950945	0.58873	-1.61525	-4.91868	9	27.8374	35.8507
MultiGB	X6_19736	chlorophyll_sensor	chlorophyll_sensor	0.542685	0.106867	240	0.773898	0.225	NA	0.226459	-2.25201	1.39665	-1.61244	-94.8245	224	221.649	277.339
MultiGB	X6_87685	salinity_sensor	salinity_sensor	0.542685	0.106929	233	0.94149	0.648069	NA	1.53736	-0.275377	0.170813	-1.61215	-131.077	217	294.154	349.37
BigG	X6_144436	latitude_start	latitude_start	0.544506	0.107449	21	0.970951	0.333333	NA	9.74844	38.6584	24.0149	1.60977	-4.62396	13	25.2479	33.6041
BigG	X6_32445	chlorophyll_sensor	chlorophyll_sensor	0.551075	0.109045	21	1	0.52381	NA	0.333753	-10.4091	6.49555	-1.6025	-7.4638	12	32.9276	42.3283
MultiGB	X6_103923	environment_feature	environment_featuresurface water layer (ENVO:00002042)	0.551075	0.109072	245	0.438511	0.0897959	2.05432	NA	-1.24222	0.775234	-1.60238	-50.9447	224	143.889	217.416
MultiGB	X6_15762	nitrate_sensor	nitrate_sensor	0.558976	0.110801	188	0.345296	0.93617	NA	14.5433	0.168239	0.105505	1.5946	-27.126	172	86.2521	138.035
MultiGB	X6_99092	protocol_type	protocol_typeGIRUS	0.560707	0.111311	245	0.772885	0.22449	0.188402	NA	2.15451	1.35306	1.59233	-99.7275	229	231.455	287.475
MultiGB	X6_63487	salinity_sensor	salinity_sensor	0.564666	0.112302	233	0.694317	0.184549	NA	1.53736	-0.252811	0.159208	-1.58793	-90.881	217	213.762	268.979
MultiGB	X6_153216	depth	depth	0.564666	0.112515	245	0.410465	0.0816327	NA	253.298	0.00169766	0.00106973	1.58699	-49.0917	229	130.183	186.204
MultiGB	X6_63487	latitude_start	latitude_start	0.564666	0.112618	245	0.700962	0.187755	NA	27.2676	-0.0108511	0.00683946	-1.58654	-99.129	230	228.258	280.777
MultiGB	X6_42014	environment_feature	environment_featuremarine epipelagic mixed layer (ENVO:xxxxxxxxx)	0.564666	0.112766	245	0.903336	0.314286	2.05432	NA	-2.15203	1.35699	-1.58588	-119.415	224	280.831	354.357
MultiGB	X6_99002	salinity_sensor	salinity_sensor	0.565109	0.113022	233	0.580948	0.137339	NA	1.53736	-0.293321	0.185089	-1.58476	-63.513	217	159.026	214.243
MultiGB	X6_68805	longitude_start	longitude_start	0.567093	0.113668	245	0.584583	0.138776	NA	70.2981	-0.00599814	0.00379168	-1.58192	-77.9242	229	187.848	243.869
MultiGB	X6_36193	chlorophyll_sensor	chlorophyll_sensor	0.567093	0.113755	240	0.886595	0.3	NA	0.226459	-1.35239	0.855108	-1.58154	-130.967	224	293.934	349.625
MultiGB	X7_56523	latitude_start	latitude_start	0.569219	0.11435	245	0.845575	0.269388	NA	27.2676	0.0112934	0.00715252	1.57894	-128.185	230	286.37	338.889
MultiGB	X6_107346	depth	depth	0.571824	0.115198	245	0.350363	0.0653061	NA	253.298	-0.00439693	0.00279125	-1.57525	-43.8961	229	119.792	175.812
BigG	X6_177585	depth	depth	0.571824	0.115212	21	0.970951	0.333333	NA	306.277	0.0202873	0.0128792	1.57519	-6.20859	12	30.4172	39.8179
SmallG	X6_84702	oxygen_sensor	oxygen_sensor	0.577198	0.116466	21	1	0.428571	NA	78.9923	-0.161447	0.102847	-1.56978	-6.49509	12	30.9902	40.3909
BigG	X6_36193	environment_feature	environment_featuresurface water layer (ENVO:00002042)	0.583029	0.117932	21	0.918296	0.714286	1.99154	NA	4.07624	2.6071	1.56351	-6.94371	10	35.8874	47.3772
MultiGB	X6_107346	nitrate_sensor	nitrate_sensor	0.583029	0.117988	188	0.365729	0.0691489	NA	14.5433	-0.051831	0.0331554	-1.56328	-35.7302	172	103.46	155.243
MultiGB	X6_124665	chlorophyll_sensor	chlorophyll_sensor	0.584301	0.118418	240	0.998446	0.545833	NA	0.226459	-1.05747	0.677239	-1.56145	-150.453	224	332.907	388.597
MultiGB	X6_138925	environment_feature	environment_featuresurface water layer (ENVO:00002042)	0.584664	0.118665	245	0.950824	0.636735	2.05432	NA	0.744147	0.476895	1.5604	-90.0787	224	222.157	295.684
MultiGB	X6_50324	longitude_end	longitude_end	0.593204	0.120574	243	0.860334	0.279835	NA	71.0003	-0.00425251	0.00273937	-1.55237	-124.397	227	280.793	336.682
MultiGB	X6_138925	latitude_end	latitude_end	0.596092	0.121338	243	0.953267	0.633745	NA	27.4564	2.42449	1.56501	1.54918	-122.2	227	276.4	332.289
MultiGB	X6_84702	environment_feature	environment_featuresurface water layer (ENVO:00002042)	0.60157	0.122631	245	0.807883	0.244898	2.05432	NA	-0.810779	0.525176	-1.54382	-87.6034	224	217.207	290.733
MultiGB	X6_49036	environment_feature	environment_featuresurface water (ENVO:00002042) layer	0.607755	0.124072	245	0.925024	0.665306	2.05432	NA	-1.9653	1.27791	-1.5379	-93.4233	224	228.847	302.373
MultiGB	X6_55806	nitrate_sensor	nitrate_sensor	0.607927	0.124471	188	0.441455	0.0904255	NA	14.5433	0.038088	0.0247924	1.53627	-32.7273	172	97.4545	149.238
BigG	X6_177585	nitrate_sensor	nitrate_sensor	0.607927	0.124584	19	0.996792	0.368421	NA	14.7523	0.175219	0.114089	1.53581	-6.68568	10	31.3714	39.8713
BigG	X6_80255	depth	depth	0.607927	0.124647	21	0.918296	0.285714	NA	306.277	-0.0212028	0.0138079	-1.53556	-6.16356	12	30.3271	39.7278
MultiGB	X6_49036	salinity_sensor	salinity_sensor	0.611199	0.1255	233	0.921036	0.669528	NA	1.53736	0.248303	0.162068	1.53209	-101.079	217	234.159	289.375
MultiGB	X6_55806	longitude_end	longitude_end	0.614502	0.12636	243	0.454643	0.0946502	NA	71.0003	-0.00695718	0.00455129	-1.52862	-52.7162	227	137.432	193.321
MultiGB	X6_85044	environment_feature	environment_featuresurface water layer (ENVO:00002042)	0.61569	0.126787	245	0.960292	0.62449	2.05432	NA	-0.542187	0.355091	-1.5269	-118.125	224	278.25	351.776
MultiGB	X6_19736	environment_feature	environment_featuremarine epipelagic mixed layer (ENVO:xxxxxxxxx)	0.61599	0.127042	245	0.801151	0.240816	2.05432	NA	-1.78064	1.16697	-1.52587	-89.7665	224	221.533	295.06
MultiGB	X6_68805	oxygen_sensor	oxygen_sensor	0.61599	0.127213	229	0.563868	0.131004	NA	75.3494	-0.00539278	0.00353582	-1.52518	-69.9119	213	171.824	226.763
BigG	X6_177585	environment_feature	environment_featuresurface water layer (ENVO:00002042)	0.616479	0.12755	21	0.970951	0.333333	1.99154	NA	-7.2968	4.78845	-1.52383	-4.20792	10	30.4158	41.9056
MultiGB	X7_21650	environment_feature	environment_featuresurface water (ENVO:00002042) layer	0.616479	0.127703	245	0.98879	0.57551	2.05432	NA	-1.90263	1.24909	-1.52322	-121.773	224	285.547	359.073
MultiGB	X6_140225	depth	depth	0.616479	0.127862	245	0.334397	0.0612245	NA	253.298	-0.00256781	0.00168648	-1.52259	-46.703	229	125.406	181.426
BigG	X6_153216	depth	depth	0.624397	0.12969	21	0.918296	0.285714	NA	306.277	0.0179878	0.0118705	1.51533	-5.42452	12	28.849	38.2497
MultiGB	X6_158611	oxygen_sensor	oxygen_sensor	0.62519	0.130132	229	0.769987	0.222707	NA	75.3494	-0.00474943	0.00313787	-1.51358	-93.236	213	218.472	273.412
MultiGB	X6_122858	temperature	temperature	0.62519	0.130225	240	0.70929	0.191667	NA	7.88047	-0.0381767	0.0252289	-1.51322	-95.9931	224	223.986	279.676
BigG	X6_36193	longitude_start	longitude_start	0.627816	0.130958	21	0.918296	0.714286	NA	64.7478	5.85819	3.87874	1.51034	-7.70564	12	33.4113	42.812
MultiGB	X7_21650	latitude_end	latitude_end	0.628906	0.131496	243	0.988562	0.576132	NA	27.4564	-0.0738123	0.0489398	-1.50823	-149.107	227	330.213	386.102
MultiGB	X6_32445	nitrate_sensor	nitrate_sensor	0.628906	0.131558	188	0.834115	0.260638	NA	14.5433	-0.0213534	0.0141602	-1.50799	-80.8279	172	193.656	245.439
MultiGB	X7_76396	depth	depth	0.631276	0.13246	245	0.438511	0.0897959	NA	253.298	0.00150707	0.00100173	1.50447	-42.026	229	116.052	172.072
MultiGB	X6_177585	protocol_type	protocol_typeGIRUS	0.631276	0.132604	245	0.700962	0.187755	0.188402	NA	1.60261	1.06563	1.50391	-100.807	229	233.614	289.634
MultiGB	X6_32445	environment_feature	environment_featuremesopelagic zone (ENVO:00000213) & marine oxygen minimum zone (ENVO:01000065)	0.631276	0.132615	245	0.814484	0.24898	2.05432	NA	-1.74035	1.15725	-1.50387	-101.689	224	245.377	318.904
BigG	X6_36193	longitude_end	longitude_end	0.632044	0.132963	21	0.918296	0.714286	NA	64.7542	6.21874	4.13888	1.50252	-7.72759	12	33.4552	42.8559
MultiGB	X6_58065	chlorophyll_sensor	chlorophyll_sensor	0.633007	0.1335	240	0.886595	0.7	NA	0.226459	-1.09829	0.73198	-1.50044	-124.54	224	281.081	336.771
MultiGB	X6_85044	longitude_start	longitude_start	0.633007	0.133541	245	0.960292	0.62449	NA	70.2981	-0.00393805	0.00262487	-1.50028	-144.111	229	320.222	376.242
BigG	X6_84046	chlorophyll_sensor	chlorophyll_sensor	0.633618	0.133858	21	1	0.428571	NA	0.333753	-11.8588	7.91081	-1.49906	-7.25754	12	32.5151	41.9158
MultiGB	X6_140225	salinity_sensor	salinity_sensor	0.636568	0.134725	233	0.329977	0.0600858	NA	1.53736	-0.416262	0.278301	-1.49573	-43.5882	217	119.176	174.393
SmallG	X6_50324	latitude_end	latitude_end	0.636568	0.134887	21	0.918296	0.714286	NA	19.1698	-99.1607	66.3236	-1.4951	-3.60216	12	25.2043	34.605
MultiGB	X6_57068	environment_feature	environment_featuremarine epipelagic mixed layer (ENVO:xxxxxxxxx)	0.636568	0.135047	245	0.69221	0.183673	2.05432	NA	1.80536	1.20801	1.49449	-100.447	224	242.894	316.421
MultiGB	X6_149740	salinity_sensor	salinity_sensor	0.636805	0.135286	233	0.41029	0.0815451	NA	1.53736	0.49281	0.329953	1.49358	-39.3992	217	110.798	166.015
BigG	X6_84046	nitrate_sensor	nitrate_sensor	0.637236	0.135566	19	1	0.473684	NA	14.7523	0.133117	0.0891902	1.49251	-7.26633	10	32.5327	41.0326
BigG	X6_137666	salinity_sensor	salinity_sensor	0.637311	0.135857	21	0.998846	0.380952	NA	0.816754	-1.63114	1.0937	-1.4914	-9.02336	12	36.0467	45.4474
MultiGB	X6_61889	latitude_end	latitude_end	0.637311	0.13596	243	0.677484	0.823045	NA	27.4564	-0.0704652	0.0472602	-1.49101	-91.8617	227	215.723	271.612
MultiGB	X6_94538	salinity_sensor	salinity_sensor	0.639229	0.136558	233	0.970911	0.390558	NA	1.53736	-0.217432	0.146052	-1.48873	-128.547	217	289.094	344.311
BigG	X6_169600	latitude_start	latitude_start	0.654946	0.14011	21	0.845351	0.238095	NA	9.74844	-6.34212	4.29863	-1.47538	-4.39311	13	24.7862	33.1424
MultiGB	X6_36193	environment_feature	environment_featuresurface water layer (ENVO:00002042)	0.662889	0.142006	245	0.88898	0.302041	2.05432	NA	-0.654837	0.445964	-1.46836	-106.962	224	255.923	329.449
MultiGB	X6_149740	latitude_start	latitude_start	0.664159	0.142474	245	0.395965	0.077551	NA	27.2676	0.0276882	0.0188787	1.46664	-41.2719	230	112.544	165.063
MultiGB	X6_139150	protocol_type	protocol_typeGIRUS	0.671791	0.144311	245	0.814484	0.24898	0.188402	NA	1.79656	1.23058	1.45992	-101.244	229	234.488	290.508
BigG	X6_55806	oxygen_sensor	oxygen_sensor	0.679624	0.146195	21	0.998846	0.380952	NA	42.6423	-0.033822	0.0232757	-1.4531	-7.7656	12	33.5312	42.9319
BigG	X6_84046	depth	depth	0.681123	0.146719	21	1	0.428571	NA	306.277	0.00873117	0.00601644	1.45122	-7.15098	12	32.302	41.7027
MultiGB	X6_94538	environment_feature	environment_featuresurface water (ENVO:00002042) layer	0.683755	0.147489	245	0.957241	0.371429	2.05432	NA	1.76827	1.2208	1.44846	-125.049	224	292.098	365.624
MultiGB	X6_31735	protocol_type	protocol_typeGIRUS	0.690703	0.149192	245	0.626257	0.155102	0.188402	NA	2.03239	1.40904	1.44239	-88.0651	229	208.13	264.15
SmallG	X6_177585	latitude_end	latitude_end	0.696999	0.150758	21	1	0.52381	NA	19.1698	-53.9295	37.5329	-1.43686	-7.79293	12	33.5859	42.9866
SmallG	X6_113155	latitude_end	latitude_end	0.697381	0.151137	21	0.75165	0.190476	NA	19.1698	129.07	89.9116	1.43553	-4.38349	12	26.767	36.1677
MultiGB	X6_50324	longitude_start	longitude_start	0.697381	0.151254	245	0.868227	0.285714	NA	70.2981	-0.00399657	0.00278484	-1.43512	-126.902	229	285.803	341.823
MultiGB	X6_70337	longitude_end	longitude_end	0.700926	0.152231	243	0.576684	0.135802	NA	71.0003	-0.00508931	0.00355474	-1.4317	-73.5408	227	179.082	234.971
BigG	X6_84046	temperature	temperature	0.702977	0.152884	21	1	0.428571	NA	7.97302	-0.276088	0.193147	-1.42942	-7.29303	12	32.5861	41.9868
MultiGB	X6_32445	depth	depth	0.7085	0.154333	245	0.814484	0.24898	NA	253.298	-0.0010452	0.00073379	-1.42439	-105.13	229	242.26	298.28
BigG	X6_42014	latitude_start	latitude_start	0.7085	0.154506	21	0.970951	0.666667	NA	9.74844	41.6666	29.2644	1.4238	-6.21446	13	28.4289	36.7851
MultiGB	X6_68805	environment_feature	environment_featuremesopelagic zone (ENVO:00000213) & marine oxygen minimum zone (ENVO:01000065)	0.710083	0.155061	245	0.584583	0.138776	2.05432	NA	1.61057	1.13271	1.42188	-75.3554	224	192.711	266.237
MultiGB	X6_57620	environment_feature	environment_featuremesopelagic zone (ENVO:00000213) & marine oxygen minimum zone (ENVO:01000065)	0.718071	0.157018	245	0.960292	0.37551	2.05432	NA	1.11229	0.785976	1.41517	-117.407	224	276.814	350.34
MultiGB	X6_60213	depth	depth	0.718156	0.157405	245	0.465371	0.0979592	NA	253.298	0.00151781	0.00107353	1.41385	-35.3247	229	102.649	158.669
MultiGB	X6_44670	environment_feature	environment_featuremesopelagic zone (ENVO:00000213) & marine oxygen minimum zone (ENVO:01000065)	0.718156	0.157605	245	0.626257	0.155102	2.05432	NA	1.38139	0.977508	1.41317	-70.3283	224	182.657	256.183
BigG	X6_68805	salinity_sensor	salinity_sensor	0.718156	0.157798	21	1	0.47619	NA	0.816754	-3.07837	2.17935	-1.41252	-4.96732	12	27.9346	37.3353
SmallG	X6_158611	temperature	temperature	0.718156	0.157917	21	0.918296	0.285714	NA	6.26599	-0.497495	0.352306	-1.41211	-7.79949	12	33.599	42.9997
MultiGB	X6_44670	salinity_sensor	salinity_sensor	0.718156	0.158101	233	0.63547	0.158798	NA	1.53736	-0.247346	0.175238	-1.41149	-78.8579	217	189.716	244.932
MultiGB	X6_57068	environment_feature	environment_featuresurface water layer (ENVO:00002042)	0.722899	0.159359	245	0.69221	0.183673	2.05432	NA	0.720028	0.511663	1.40723	-100.447	224	242.894	316.421
MultiGB	X6_169600	chlorophyll_sensor	chlorophyll_sensor	0.725226	0.160087	240	0.355643	0.0666667	NA	0.226459	-3.14777	2.24076	-1.40478	-36.3724	224	104.745	160.435
MultiGB	X6_57068	temperature	temperature	0.726193	0.160517	240	0.700508	0.1875	NA	7.88047	-0.0374419	0.0266806	-1.40334	-102.612	224	237.224	292.914
MultiGB	X6_167637	latitude_end	latitude_end	0.726193	0.160731	243	1	0.510288	NA	27.4564	0.0336644	0.0240011	1.40262	-115.275	227	262.549	318.438
BigG	X6_137666	chlorophyll_sensor	chlorophyll_sensor	0.72677	0.161074	21	0.998846	0.380952	NA	0.333753	4.03704	2.88057	1.40147	-8.69595	12	35.3919	44.7926
MultiGB	X6_15762	temperature	temperature	0.727207	0.161585	240	0.371404	0.929167	NA	7.88047	-0.0860793	0.0614958	-1.39976	-42.889	224	117.778	173.468
BigG	X6_105544	temperature	temperature	0.727207	0.161602	21	0.998846	0.619048	NA	7.97302	-0.459244	0.3281	-1.39971	-4.67431	12	27.3486	36.7493
BigG	X6_99092	latitude_end	latitude_end	0.731362	0.162914	21	1	0.428571	NA	14.4174	-120.812	86.5829	-1.39534	-4.79201	12	27.584	36.9847
MultiGB	X6_57068	chlorophyll_sensor	chlorophyll_sensor	0.731362	0.162958	240	0.700508	0.1875	NA	0.226459	-1.37276	0.98392	-1.39519	-102.47	224	236.939	292.63
BigG	X6_57620	depth	depth	0.734661	0.163911	21	0.918296	0.714286	NA	306.277	0.00848514	0.00609548	1.39204	-8.04494	12	34.0899	43.4906
MultiGB	X6_40548	environment_feature	environment_featuremesopelagic zone (ENVO:00000213) & marine oxygen minimum zone (ENVO:01000065)	0.738442	0.164973	245	0.478385	0.102041	2.05432	NA	1.57014	1.13079	1.38854	-59.6688	224	161.338	234.864
MultiGB	X6_55806	longitude_start	longitude_start	0.738659	0.165241	245	0.452083	0.0938776	NA	70.2981	-0.00634556	0.00457285	-1.38766	-52.9386	229	137.877	193.897
MultiGB	X6_139150	environment_feature	environment_featuremesopelagic zone (ENVO:00000213)	0.743845	0.166692	245	0.814484	0.24898	2.05432	NA	0.736503	0.532574	1.38291	-96.0557	224	234.111	307.638
MultiGB	X6_107346	chlorophyll_sensor	chlorophyll_sensor	0.743845	0.16704	240	0.355643	0.0666667	NA	0.226459	1.80288	1.30475	1.38178	-45.0252	224	122.05	177.741
MultiGB	X6_70545	chlorophyll_sensor	chlorophyll_sensor	0.743845	0.167262	240	0.613642	0.15	NA	0.226459	1.15134	0.833665	1.38105	-79.1213	224	190.243	245.933
MultiGB	X6_89611	environment_feature	environment_featuresurface water layer (ENVO:00002042)	0.743845	0.167282	245	0.726278	0.2	2.05432	NA	-0.697317	0.50494	-1.38099	-97.291	224	236.582	310.108
SmallG	X6_44703	latitude_start	latitude_start	0.744522	0.167655	21	0.918296	0.285714	NA	19.1791	1.57933	1.14463	1.37978	-5.11044	13	26.2209	34.5771
SmallG	X7_106635	latitude_start	latitude_start	0.750676	0.169264	21	0.970951	0.333333	NA	19.1791	-0.144051	0.104796	-1.37457	-9.64721	13	35.2944	43.6506
BigG	X6_172785	chlorophyll_sensor	chlorophyll_sensor	0.753013	0.170172	21	0.970951	0.333333	NA	0.333753	-12.1961	8.89156	-1.37165	-5.68846	12	29.3769	38.7776
BigG	X6_153216	environment_feature	environment_featuremesopelagic zone (ENVO:00000213)	0.753013	0.170237	21	0.918296	0.285714	1.99154	NA	33.031	24.0849	1.37144	-3.96451	10	29.929	41.4188
MultiGB	X7_76396	nitrate_sensor	nitrate_sensor	0.762799	0.172675	188	0.476187	0.101064	NA	14.5433	0.02818	0.020665	1.36366	-37.1154	172	106.231	158.014
MultiGB	X6_122858	nitrate_sensor	nitrate_sensor	0.771273	0.174822	188	0.772318	0.223404	NA	14.5433	0.0180352	0.0132918	1.35687	-83.7896	172	199.579	251.362
SmallG	X6_57620	chlorophyll_sensor	chlorophyll_sensor	0.783018	0.177716	21	0.918296	0.285714	NA	0.106179	-36.5623	27.127	-1.34782	-6.6497	12	31.2994	40.7001
MultiGB	X6_33024	chlorophyll_sensor	chlorophyll_sensor	0.798439	0.181637	240	0.401797	0.920833	NA	0.226459	2.54153	1.90272	1.33573	-48.3085	224	128.617	184.307
MediumG	X6_72946	depth	depth	0.798439	0.181689	18	0.977418	0.666667	NA	267.954	-0.0139754	0.010464	-1.33557	-5.02523	9	28.0505	36.0638
MultiGB	X6_42014	latitude_start	latitude_start	0.800367	0.182365	245	0.903336	0.314286	NA	27.2676	-0.0095906	0.00719201	-1.33351	-131.37	230	292.74	345.259
MultiGB	X6_84046	oxygen_sensor	oxygen_sensor	0.802953	0.183192	229	0.642211	0.161572	NA	75.3494	-0.00396729	0.00298071	-1.33099	-82.8796	213	197.759	252.699
MultiGB	X6_94538	environment_feature	environment_featuresurface water layer (ENVO:00002042)	0.807769	0.18453	245	0.957241	0.371429	2.05432	NA	0.537209	0.40485	1.32693	-125.049	224	292.098	365.624
MultiGB	X6_99002	chlorophyll_sensor	chlorophyll_sensor	0.812706	0.186068	240	0.57006	0.133333	NA	0.226459	-1.91227	1.44617	-1.3223	-64.2861	224	160.572	216.262
MultiGB	X6_42014	salinity_sensor	salinity_sensor	0.812706	0.18614	233	0.902492	0.313305	NA	1.53736	-0.198486	0.150131	-1.32209	-123.406	217	278.811	334.028
MultiGB	X6_124665	environment_feature	environment_featuresurface water layer (ENVO:00002042)	0.818526	0.187997	245	0.998944	0.542857	2.05432	NA	-0.454008	0.344853	-1.31653	-140.228	224	322.456	395.982
SmallG	X6_177585	latitude_start	latitude_start	0.818526	0.1886	21	1	0.52381	NA	19.1791	0.124136	0.0944195	1.31473	-9.04833	13	34.0967	42.4528
MultiGB	X6_40548	longitude_end	longitude_end	0.818526	0.188837	243	0.481054	0.102881	NA	71.0003	-0.00517397	0.00393749	-1.31403	-61.8003	227	155.601	211.49
BigG	X6_158611	depth	depth	0.818526	0.188861	21	0.970951	0.666667	NA	306.277	0.0129044	0.00982099	1.31396	-7.00798	12	32.016	41.4167
MultiGB	X6_137666	latitude_end	latitude_end	0.818526	0.188909	243	0.871373	0.288066	NA	27.4564	0.250508	0.190672	1.31381	-112.548	227	257.096	312.985
SmallG	X6_84702	salinity_sensor	salinity_sensor	0.818526	0.188928	20	1	0.4	NA	0.885568	5.0763	3.86395	1.31376	-6.68285	11	31.3657	40.3273
MultiGB	X6_33024	environment_feature	environment_featuresurface water layer (ENVO:00002042)	0.82953	0.191714	245	0.424643	0.914286	2.05432	NA	-0.925392	0.708827	-1.30553	-46.9797	224	135.959	209.486
SmallG	X6_30143	latitude_start	latitude_start	0.829749	0.192051	21	0.75165	0.809524	NA	19.1791	0.633083	0.485294	1.30454	-4.31763	13	24.6353	32.9914
MultiGB	X6_15762	latitude_end	latitude_end	0.829749	0.192256	243	0.368099	0.930041	NA	27.4564	-0.313044	0.240076	-1.30393	-43.6133	227	119.227	175.116
MultiGB	X6_60213	chlorophyll_sensor	chlorophyll_sensor	0.830426	0.192659	240	0.471973	0.1	NA	0.226459	-1.36641	1.04886	-1.30275	-35.3122	224	102.624	158.315
SmallG	X6_84702	longitude_end	longitude_end	0.831762	0.193683	21	1	0.428571	NA	98.2927	-1.39709	1.07488	-1.29976	-7.42387	12	32.8477	42.2484
BigG	X6_72946	salinity_sensor	salinity_sensor	0.831762	0.193746	21	0.998846	0.619048	NA	0.816754	2.12891	1.63816	1.29958	-6.48258	12	30.9652	40.3659
SmallG	X6_44703	longitude_end	longitude_end	0.831762	0.193746	21	0.918296	0.285714	NA	98.2927	0.291722	0.224475	1.29958	-4.82841	12	27.6568	37.0575
MultiGB	X6_169600	longitude_end	longitude_end	0.831762	0.194098	243	0.352454	0.0658436	NA	71.0003	-0.00598957	0.00461251	-1.29855	-37.0849	227	106.17	162.059
SmallG	X6_72946	latitude_start	latitude_start	0.831762	0.194201	21	0.970951	0.333333	NA	19.1791	0.212508	0.163688	1.29825	-9.71456	13	35.4291	43.7853
BigG	X6_32445	latitude_end	latitude_end	0.834411	0.195067	21	1	0.52381	NA	14.4174	-58.2224	44.9338	-1.29574	-7.45701	12	32.914	42.3147
SmallG	X6_84702	longitude_start	longitude_start	0.83504	0.195461	21	1	0.428571	NA	98.2793	-1.39535	1.07783	-1.29459	-7.43652	12	32.873	42.2738
SmallG	X6_44703	longitude_start	longitude_start	0.838683	0.19681	21	0.918296	0.285714	NA	98.2793	0.289343	0.224176	1.29069	-4.84278	12	27.6856	37.0863
SmallG	X6_72946	chlorophyll_sensor	chlorophyll_sensor	0.838683	0.196811	21	0.970951	0.333333	NA	0.106179	-25.3402	19.633	-1.29069	-7.53553	12	33.0711	42.4718
BigG	X6_72946	chlorophyll_sensor	chlorophyll_sensor	0.842825	0.198033	21	0.998846	0.619048	NA	0.333753	3.93916	3.06031	1.28718	-6.10085	12	30.2017	39.6024
MediumG	X6_24791	latitude_end	latitude_end	0.848552	0.19963	18	1	0.444444	NA	14.103	-9750.75	7602.29	-1.28261	-2.22911	9	22.4582	30.4716
MediumG	X6_137666	depth	depth	0.849933	0.200362	18	0.915825	0.277778	NA	267.954	0.0519992	0.0406078	1.28052	-1.91268	9	21.8254	29.8387
BigG	X6_42014	longitude_start	longitude_start	0.849933	0.200458	21	0.970951	0.666667	NA	64.7478	-55.8467	43.6218	-1.28025	-4.52306	12	27.0461	36.4468
BigG	X6_68805	longitude_start	longitude_start	0.851789	0.201148	21	1	0.47619	NA	64.7478	-9.97259	7.80153	-1.27829	-3.74883	12	25.4977	34.8984
BigG	X6_137666	temperature	temperature	0.852562	0.201583	21	0.998846	0.380952	NA	7.97302	-0.229851	0.179986	-1.27705	-8.90844	12	35.8169	45.2176
MultiGB	X6_85444	environment_feature	environment_featuremesopelagic zone (ENVO:00000213) & marine oxygen minimum zone (ENVO:01000065)	0.855902	0.202855	245	0.976414	0.6	2.05432	NA	0.922233	0.724194	1.27346	-126.565	224	295.131	368.657
BigG	X6_177585	environment_feature	environment_featuremesopelagic zone (ENVO:00000213)	0.855902	0.20288	21	0.970951	0.333333	1.99154	NA	19.1094	15.0068	1.27339	-4.20792	10	30.4158	41.9056
MediumG	X6_36193	temperature	temperature	0.856764	0.20335	18	0.915825	0.277778	NA	7.57633	-1.82107	1.43158	-1.27207	-2.28508	9	22.5702	30.5835
BigG	X6_105544	nitrate_sensor	nitrate_sensor	0.856764	0.203806	19	0.958712	0.684211	NA	14.7523	0.140762	0.110768	1.27078	-5.47058	10	28.9412	37.4411
MediumG	X6_19736	latitude_start	latitude_start	0.856764	0.203846	18	1	0.611111	NA	9.13859	4.71287	3.70896	1.27067	-5.59148	10	27.183	34.3059
BigG	X6_72946	longitude_start	longitude_start	0.860783	0.205058	21	0.998846	0.619048	NA	64.7478	0.386869	0.305276	1.26727	-6.3432	12	30.6864	40.0871
SmallG	X6_70545	chlorophyll_sensor	chlorophyll_sensor	0.861006	0.205366	21	0.918296	0.285714	NA	0.106179	-101.901	80.4643	-1.26641	-3.89552	12	25.791	35.1917
MultiGB	X6_40548	temperature	temperature	0.862195	0.205905	240	0.485121	0.104167	NA	7.88047	0.0416421	0.0329211	1.26491	-61.5082	224	155.016	210.707
MediumG	X6_124665	salinity_sensor	salinity_sensor	0.863221	0.206691	18	1	0.555556	NA	0.776493	-3.55027	2.81161	-1.26272	-4.5422	9	27.0844	35.0977
MultiGB	X6_67816	latitude_end	latitude_end	0.863221	0.206851	243	0.975976	0.399177	NA	27.4564	0.0297994	0.0236077	1.26227	-131.832	227	295.665	351.554
BigG	X6_72946	longitude_end	longitude_end	0.863221	0.206917	21	0.998846	0.619048	NA	64.7542	0.381286	0.302107	1.26209	-6.37108	12	30.7422	40.1429
MediumG	X6_36193	latitude_end	latitude_end	0.864459	0.20747	18	0.915825	0.277778	NA	14.103	-1252.98	993.991	-1.26055	-2.20812	9	22.4162	30.4296
MultiGB	X6_68805	salinity_sensor	salinity_sensor	0.86632	0.208309	233	0.592282	0.141631	NA	1.53736	-0.252376	0.20058	-1.25823	-76.1836	217	184.367	239.584
SmallG	X6_143839	latitude_start	latitude_start	0.86632	0.20878	21	0.970951	0.333333	NA	19.1791	-0.708084	0.563346	-1.25693	-4.15391	13	24.3078	32.664
BigG	X6_68805	longitude_end	longitude_end	0.86632	0.20881	21	1	0.47619	NA	64.7542	-9.50355	7.56144	-1.25684	-3.87151	12	25.743	35.1437
SmallG	X6_179748	latitude_end	latitude_end	0.86632	0.208944	21	0.845351	0.238095	NA	19.1698	-52.1221	41.4828	-1.25648	-6.2552	12	30.5104	39.9111
MediumG	X6_36193	chlorophyll_sensor	chlorophyll_sensor	0.866995	0.209363	18	0.915825	0.277778	NA	0.35391	-128.344	102.24	-1.25532	-2.68947	9	23.3789	31.3923
BigG	X6_74526	temperature	temperature	0.867778	0.209809	21	0.845351	0.238095	NA	7.97302	-0.306479	0.244384	-1.25409	-3.25007	12	24.5001	33.9008
SmallG	X6_72946	oxygen_sensor	oxygen_sensor	0.869061	0.210377	21	0.970951	0.333333	NA	78.9923	-0.0281544	0.0224781	-1.25253	-8.25093	12	34.5019	43.9026
BigG	X6_99092	salinity_sensor	salinity_sensor	0.885769	0.214684	21	1	0.428571	NA	0.816754	2.66235	2.14569	1.24079	-5.71006	12	29.4201	38.8208
MultiGB	X6_173992	longitude_start	longitude_start	0.885839	0.214964	245	0.478385	0.102041	NA	70.2981	-0.00621348	0.00501074	-1.24003	-59.3118	229	150.624	206.644
MultiGB	X6_67816	protocol_type	protocol_typeGIRUS	0.893697	0.217135	245	0.976414	0.4	0.188402	NA	-1.59684	1.29385	-1.23418	-132.369	229	296.739	352.759
MultiGB	X6_30143	longitude_start	longitude_start	0.898058	0.218461	245	0.595293	0.857143	NA	70.2981	-0.004983	0.00404914	-1.23063	-76.2478	229	184.496	240.516
BigG	X6_63063	latitude_end	latitude_end	0.904304	0.220495	21	0.63431	0.142857	NA	14.4174	-37.0168	30.2126	-1.22521	-4.50841	12	27.0168	36.4175
MediumG	X6_80056	temperature	temperature	0.904304	0.220516	18	1	0.444444	NA	7.57633	0.579806	0.47325	1.22516	-8.80064	9	35.6013	43.6146
SmallG	X6_57620	latitude_start	latitude_start	0.913252	0.222969	21	0.918296	0.285714	NA	19.1791	-0.163905	0.134495	-1.21867	-9.0846	13	34.1692	42.5254
BigG	X6_149740	temperature	temperature	0.915122	0.223771	21	0.63431	0.142857	NA	7.97302	3.40201	2.79642	1.21656	-3.39906	12	24.7981	34.1988
MultiGB	X6_103923	environment_feature	environment_featuremarine epipelagic mixed layer (ENVO:xxxxxxxxx)	0.915122	0.223968	245	0.438511	0.0897959	2.05432	NA	-2.23935	1.8415	-1.21605	-50.9447	224	143.889	217.416
MultiGB	X6_68805	latitude_start	latitude_start	0.916788	0.224647	245	0.584583	0.138776	NA	27.2676	-0.0117144	0.00964729	-1.21426	-79.2353	230	188.471	240.989
BigG	X6_68805	depth	depth	0.917096	0.224994	21	1	0.47619	NA	306.277	0.00571323	0.00470862	1.21336	-5.68676	12	29.3735	38.7742
BigG	X6_67816	latitude_end	latitude_end	0.917514	0.225369	21	1	0.571429	NA	14.4174	22.4824	18.5441	1.21238	-11.3054	12	40.6108	50.0115
BigG	X6_167637	latitude_start	latitude_start	0.929868	0.228679	21	0.998846	0.619048	NA	9.74844	-5.6483	4.69218	-1.20377	-4.15269	13	24.3054	32.6616
BigG	X6_137666	longitude_end	longitude_end	0.932662	0.229855	21	0.998846	0.380952	NA	64.7542	0.717171	0.597278	1.20073	-8.10527	12	34.2105	43.6112
MultiGB	X6_32445	chlorophyll_sensor	chlorophyll_sensor	0.932662	0.229918	240	0.816214	0.25	NA	0.226459	1.0679	0.889494	1.20057	-102.67	224	237.341	293.031
BigG	X6_177585	temperature	temperature	0.933002	0.230279	21	0.970951	0.333333	NA	7.97302	-0.746205	0.622023	-1.19964	-6.78259	12	31.5652	40.9659
SmallG	X6_177585	chlorophyll_sensor	chlorophyll_sensor	0.934866	0.231155	21	1	0.52381	NA	0.106179	-10.7813	9.00398	-1.19739	-8.13162	12	34.2632	43.6639
SmallG	X6_50324	depth	depth	0.934866	0.231293	21	0.918296	0.714286	NA	211.171	-0.0162708	0.0135925	-1.19704	-4.20129	12	26.4026	35.8033
SmallG	X6_113155	longitude_start	longitude_start	0.94131	0.233466	21	0.75165	0.190476	NA	98.2793	0.0857248	0.0719482	1.19148	-5.62412	12	29.2482	38.6489
SmallG	X6_113155	longitude_end	longitude_end	0.94131	0.233642	21	0.75165	0.190476	NA	98.2927	0.0855423	0.0718221	1.19103	-5.62761	12	29.2552	38.6559
MultiGB	X6_113155	environment_feature	environment_featuresurface water layer (ENVO:00002042)	0.94131	0.233724	245	0.857142	0.277551	2.05432	NA	0.522269	0.438579	1.19082	-108.892	224	259.784	333.31
MultiGB	X6_57068	environment_feature	environment_featuremesopelagic zone (ENVO:00000213) & marine oxygen minimum zone (ENVO:01000065)	0.94604	0.235178	245	0.69221	0.183673	2.05432	NA	1.16787	0.98378	1.18712	-100.447	224	242.894	316.421
BigG	X6_158611	oxygen_sensor	oxygen_sensor	0.947255	0.235979	21	0.970951	0.666667	NA	42.6423	-0.253558	0.213955	-1.1851	-6.15822	12	30.3164	39.7171
BigG	X6_137666	longitude_start	longitude_start	0.947255	0.236247	21	0.998846	0.380952	NA	64.7478	0.73376	0.619511	1.18442	-8.07142	12	34.1428	43.5435
SmallG	X6_72946	temperature	temperature	0.947255	0.236323	21	0.970951	0.333333	NA	6.26599	-0.356079	0.300684	-1.18423	-8.20348	12	34.407	43.8077
SmallG	X6_84702	chlorophyll_sensor	chlorophyll_sensor	0.949591	0.237187	21	1	0.428571	NA	0.106179	-13.1039	11.0857	-1.18205	-8.05669	12	34.1134	43.5141
SmallG	X6_30143	chlorophyll_sensor	chlorophyll_sensor	0.956662	0.239236	21	0.75165	0.809524	NA	0.106179	-78.3725	66.5924	-1.1769	-2.50924	12	23.0185	32.4192
SmallG	X6_144436	temperature	temperature	0.956906	0.239863	21	0.63431	0.142857	NA	6.26599	-0.289959	0.246704	-1.17533	-3.0323	12	24.0646	33.4653
MultiGB	X6_99002	latitude_start	latitude_start	0.956906	0.239864	245	0.605806	0.146939	NA	27.2676	0.0122171	0.0103946	1.17533	-69.4199	230	168.84	221.359
MultiGB	X6_55806	temperature	temperature	0.966071	0.242448	240	0.458545	0.0958333	NA	7.88047	-0.0436497	0.0373429	-1.16889	-52.909	224	137.818	193.508
MultiGB	X6_142856	salinity_sensor	salinity_sensor	0.966156	0.242895	233	0.41029	0.0815451	NA	1.53736	-0.285304	0.244312	-1.16778	-45.774	217	123.548	178.765
MultiGB	X6_89611	environment_feature	environment_featuresurface water (ENVO:00002042) layer	0.966156	0.243278	245	0.726278	0.2	2.05432	NA	1.20742	1.03479	1.16683	-97.291	224	236.582	310.108
BigG	X6_44670	chlorophyll_sensor	chlorophyll_sensor	0.966156	0.24355	21	1	0.428571	NA	0.333753	-10.1226	8.68027	-1.16616	-7.1043	12	32.2086	41.6093
MultiGB	X6_153216	nitrate_sensor	nitrate_sensor	0.966156	0.243808	188	0.441455	0.0904255	NA	14.5433	0.026168	0.0224517	1.16552	-39.4183	172	110.837	162.62
MultiGB	X6_15762	latitude_start	latitude_start	0.966156	0.244182	245	0.365932	0.930612	NA	27.2676	-0.0241415	0.0207295	-1.1646	-44.5965	230	119.193	171.712
BigG	X6_105544	chlorophyll_sensor	chlorophyll_sensor	0.966156	0.244187	21	0.998846	0.619048	NA	0.333753	-14.6391	12.5702	-1.16459	-5.65975	12	29.3195	38.7202
MultiGB	X6_107271	environment_feature	environment_featuresurface water (ENVO:00002042) layer	0.973108	0.246232	245	0.491135	0.106122	2.05432	NA	1.83388	1.58155	1.15955	-56.7743	224	155.549	229.075
BigG	X6_177585	chlorophyll_sensor	chlorophyll_sensor	0.973273	0.246563	21	0.970951	0.333333	NA	0.333753	-11.3518	9.79672	-1.15874	-7.39887	12	32.7977	42.1984
MultiGB	X6_30143	chlorophyll_sensor	chlorophyll_sensor	0.981051	0.248824	240	0.603055	0.854167	NA	0.226459	-1.13478	0.984019	-1.15321	-75.783	224	183.566	239.256
SmallG	X7_106635	temperature	temperature	0.985085	0.250206	21	0.970951	0.333333	NA	6.26599	0.266633	0.231885	1.14985	-8.45401	12	34.908	44.3087
BigG	X6_105544	depth	depth	0.985085	0.25043	21	0.998846	0.619048	NA	306.277	0.0123745	0.010767	1.1493	-5.60711	12	29.2142	38.6149
MultiGB	X6_153216	temperature	temperature	0.986546	0.251094	240	0.416465	0.0833333	NA	7.88047	-0.044736	0.038979	-1.1477	-49.6681	224	131.336	187.027
SmallG	X6_177585	salinity_sensor	salinity_sensor	0.989226	0.252205	20	1	0.55	NA	0.885568	-2.83674	2.47748	-1.14501	-7.27764	11	32.5553	41.5169
MultiGB	X6_67816	nitrate_sensor	nitrate_sensor	0.989226	0.252363	188	0.997681	0.446809	NA	14.5433	0.0145089	0.0126756	1.14463	-106.99	172	245.979	297.762
BigG	X6_44703	longitude_end	longitude_end	0.99204	0.253516	21	0.970951	0.333333	NA	64.7542	-2.3509	2.05885	-1.14185	-7.07198	12	32.144	41.5447
MediumG	X6_31735	latitude_start	latitude_start	0.99204	0.253668	18	0.977418	0.666667	NA	9.13859	1.95323	1.71113	1.14148	-4.15221	10	24.3044	31.4274
MultiGB	X6_113155	latitude_start	latitude_start	0.993488	0.254333	245	0.857142	0.277551	NA	27.2676	-0.00865442	0.00759234	-1.13989	-119.411	230	268.822	321.341
MultiGB	X6_124665	environment_feature	environment_featuremesopelagic zone (ENVO:00000213) & marine oxygen minimum zone (ENVO:01000065)	0.997819	0.255737	245	0.998944	0.542857	2.05432	NA	0.840383	0.739433	1.13652	-140.228	224	322.456	395.982
MultiGB	X7_106635	environment_feature	environment_featuresurface water layer (ENVO:00002042)	1	0.257162	245	0.616126	0.15102	2.05432	NA	-0.657633	0.580371	-1.13312	-67.7616	224	177.523	251.05
BigG	X6_158611	longitude_start	longitude_start	1	0.259726	21	0.970951	0.666667	NA	64.7478	-0.456958	0.405449	-1.12704	-7.21605	12	32.4321	41.8328
BigG	X6_72946	depth	depth	1	0.259858	21	0.998846	0.619048	NA	306.277	-0.00781702	0.00693782	-1.12673	-6.2749	12	30.5498	39.9505
MultiGB	X6_68805	environment_feature	environment_featuresurface water layer (ENVO:00002042)	1	0.261155	245	0.584583	0.138776	2.05432	NA	-0.602084	0.535821	-1.12367	-75.3554	224	192.711	266.237
MultiGB	X6_87685	latitude_end	latitude_end	1	0.261738	243	0.956476	0.62963	NA	27.4564	-0.0527229	0.0469779	-1.12229	-139.265	227	310.531	366.42
BigG	X6_57620	temperature	temperature	1	0.262304	21	0.918296	0.714286	NA	7.97302	-4.03439	3.59904	-1.12096	-4.83525	12	27.6705	37.0712
MultiGB	X6_85444	latitude_end	latitude_end	1	0.262535	243	0.975976	0.600823	NA	27.4564	-0.0616183	0.0549957	-1.12042	-141.292	227	314.585	370.474
MultiGB	X6_68805	protocol_type	protocol_typeGIRUS	1	0.262888	245	0.584583	0.138776	0.188402	NA	1.22304	1.0924	1.11959	-78.609	229	189.218	245.238
MediumG	X6_129429	salinity_sensor	salinity_sensor	1	0.262903	18	0.824966	0.222222	NA	0.776493	6.33181	5.65565	1.11956	-3.52737	9	25.0547	33.0681
MultiGB	X6_149740	oxygen_sensor	oxygen_sensor	1	0.262986	229	0.415324	0.0829694	NA	75.3494	0.00798165	0.00713053	1.11936	-39.4444	213	110.889	165.828
MediumG	X6_85044	longitude_end	longitude_end	1	0.263328	18	0.824966	0.777778	NA	65.9792	19.4926	17.4265	1.11856	-3.97861	9	25.9572	33.9706
MultiGB	X6_63487	environment_feature	environment_featuremesopelagic zone (ENVO:00000213) & marine oxygen minimum zone (ENVO:01000065)	1	0.263674	245	0.700962	0.187755	2.05432	NA	0.937663	0.838885	1.11775	-91.0897	224	224.179	297.706
MultiGB	X7_56523	environment_feature	environment_featuresurface water (ENVO:00002042) layer	1	0.263711	245	0.845575	0.269388	2.05432	NA	1.14822	1.02734	1.11766	-111.406	224	264.812	338.338
MultiGB	X6_31735	latitude_start	latitude_start	1	0.264444	245	0.626257	0.155102	NA	27.2676	0.00983459	0.00881275	1.11595	-89.1821	230	208.364	260.883
MediumG	X7_106635	depth	depth	1	0.266102	18	0.824966	0.222222	NA	267.954	0.012171	0.0109443	1.11208	-5.07732	9	28.1546	36.168
BigG	X6_99002	temperature	temperature	1	0.266978	21	0.970951	0.666667	NA	7.97302	0.40298	0.363029	1.11005	-5.47445	12	28.9489	38.3496
BigG	X6_99002	longitude_start	longitude_start	1	0.267421	21	0.970951	0.666667	NA	64.7478	3.77772	3.40635	1.10902	-5.26299	12	28.526	37.9267
MultiGB	X6_89611	environment_feature	environment_featuremarine epipelagic mixed layer (ENVO:xxxxxxxxx)	1	0.268305	245	0.726278	0.2	2.05432	NA	-1.35365	1.22283	-1.10698	-97.291	224	236.582	310.108
MultiGB	X6_64207	latitude_end	latitude_end	1	0.268344	243	0.729612	0.201646	NA	27.4564	0.0265024	0.0239433	1.10688	-100.894	227	233.788	289.677
MultiGB	X6_85444	environment_feature	environment_featuresurface water (ENVO:00002042) layer	1	0.268447	245	0.976414	0.6	2.05432	NA	-1.36151	1.2303	-1.10665	-126.565	224	295.131	368.657
BigG	X6_32445	environment_feature	environment_featuremesopelagic zone (ENVO:00000213)	1	0.269689	21	1	0.52381	1.99154	NA	17.5648	15.9133	1.10378	-5.83481	10	33.6696	45.1594
SmallG	X6_70545	longitude_start	longitude_start	1	0.270074	21	0.918296	0.285714	NA	98.2793	-0.624196	0.565963	-1.10289	-6.62774	12	31.2555	40.6562
MediumG	X6_24791	salinity_sensor	salinity_sensor	1	0.271238	18	1	0.444444	NA	0.776493	-5.52	5.0172	-1.10022	-4.55578	9	27.1116	35.1249
MediumG	X6_58175	salinity_sensor	salinity_sensor	1	0.271341	18	1	0.388889	NA	0.776493	2.19359	1.99421	1.09998	-6.9508	9	31.9016	39.915
BigG	X6_72946	environment_feature	environment_featuremarine epipelagic mixed layer (ENVO:xxxxxxxxx)	1	0.271698	21	0.998846	0.619048	1.99154	NA	5.41254	4.92425	1.09916	-5.12415	10	32.2483	43.7381
SmallG	X6_57068	latitude_end	latitude_end	1	0.271758	21	1	0.571429	NA	19.1698	-108.112	98.3714	-1.09902	-3.11725	12	24.2345	33.6352
MultiGB	X6_173992	environment_feature	environment_featuresurface water (ENVO:00002042) layer	1	0.272082	245	0.478385	0.102041	2.05432	NA	1.818	1.65531	1.09828	-46.5886	224	135.177	208.704
MediumG	X6_85044	latitude_start	latitude_start	1	0.272168	18	0.824966	0.777778	NA	9.13859	-17.001	15.4824	-1.09808	-5.43594	10	26.8719	33.9949
SmallG	X6_31735	latitude_start	latitude_start	1	0.272447	21	0.970951	0.333333	NA	19.1791	2.75878	2.51382	1.09744	-4.26864	13	24.5373	32.8935
MultiGB	X6_167637	environment_feature	environment_featuremesopelagic zone (ENVO:00000213) & marine oxygen minimum zone (ENVO:01000065)	1	0.272979	245	1	0.510204	2.05432	NA	0.837669	0.764138	1.09623	-111.157	224	264.315	337.841
MultiGB	X6_57068	longitude_end	longitude_end	1	0.272987	243	0.695505	0.185185	NA	71.0003	-0.00332383	0.00303211	-1.09621	-103.946	227	239.891	295.78
BigG	X6_158611	longitude_end	longitude_end	1	0.273314	21	0.970951	0.666667	NA	64.7542	-0.476217	0.434718	-1.09546	-7.17187	12	32.3437	41.7444
MultiGB	X6_142856	environment_feature	environment_featuresurface water layer (ENVO:00002042)	1	0.274029	245	0.410465	0.0816327	2.05432	NA	-0.703486	0.64314	-1.09383	-46.7178	224	135.436	208.962
MediumG	X6_89611	latitude_start	latitude_start	1	0.275858	18	0.703926	0.166667	NA	9.13859	-8.02172	7.36159	-1.08967	-3.21991	10	22.4398	29.5628
MultiGB	X6_158611	salinity_sensor	salinity_sensor	1	0.277173	233	0.762907	0.218884	NA	1.53736	-0.187105	0.172179	-1.08669	-97.82	217	227.64	282.857
SmallG	X6_70545	longitude_end	longitude_end	1	0.277275	21	0.918296	0.285714	NA	98.2927	-0.597143	0.549623	-1.08646	-6.68329	12	31.3666	40.7673
MultiGB	X6_107271	environment_feature	environment_featuresurface water layer (ENVO:00002042)	1	0.277342	245	0.491135	0.106122	2.05432	NA	-0.826447	0.760784	-1.08631	-56.7743	224	155.549	229.075
MultiGB	X6_139150	longitude_start	longitude_start	1	0.277512	245	0.814484	0.24898	NA	70.2981	0.00392483	0.00361428	1.08592	-101.959	229	235.917	291.937
MultiGB	X6_80056	latitude_start	latitude_start	1	0.2787	245	0.963238	0.620408	NA	27.2676	0.00685114	0.00632465	1.08324	-141.741	230	313.482	366.001
MediumG	X6_149740	latitude_start	latitude_start	1	0.27878	18	0.915825	0.277778	NA	9.13859	-18.0947	16.707	-1.08306	-3.32618	10	22.6524	29.7753
MediumG	X6_137666	nitrate_sensor	nitrate_sensor	1	0.278941	17	0.940286	0.294118	NA	14.656	0.646996	0.597576	1.0827	-1.76157	8	21.5231	29.0221
BigG	X6_68805	temperature	temperature	1	0.279878	21	1	0.47619	NA	7.97302	-0.207069	0.191625	-1.08059	-5.92985	12	29.8597	39.2604
SmallG	X6_177585	oxygen_sensor	oxygen_sensor	1	0.281032	21	1	0.52381	NA	78.9923	-0.213899	0.198421	-1.078	-3.8784	12	25.7568	35.1575
SmallG	X6_31735	salinity_sensor	salinity_sensor	1	0.281524	20	0.985744	0.35	NA	0.885568	-6.04697	5.61515	-1.0769	-3.4743	11	24.9486	33.9102
SmallG	X6_61956	latitude_start	latitude_start	1	0.281794	21	0.75165	0.190476	NA	19.1791	2.56618	2.38427	1.0763	-3.72217	13	23.4443	31.8005
BigG	X6_158611	temperature	temperature	1	0.282686	21	0.970951	0.666667	NA	7.97302	-1.69156	1.57457	-1.0743	-6.07411	12	30.1482	39.5489
BigG	X7_56523	latitude_start	latitude_start	1	0.282955	21	0.998846	0.380952	NA	9.74844	16.6106	15.4704	1.0737	-5.3251	13	26.6502	35.0064
SmallG	X6_57068	latitude_start	latitude_start	1	0.283866	21	1	0.571429	NA	19.1791	0.233214	0.217616	1.07168	-4.46153	13	24.9231	33.2792
MultiGB	X6_55806	latitude_start	latitude_start	1	0.284631	245	0.452083	0.0938776	NA	27.2676	-0.0103969	0.00971693	-1.06997	-53.9287	230	137.857	190.376
MultiGB	X6_124665	longitude_end	longitude_end	1	0.286776	243	0.999525	0.539095	NA	71.0003	0.00259557	0.00243665	1.06522	-152.848	227	337.696	393.585
MultiGB	X6_36193	latitude_end	latitude_end	1	0.288509	243	0.89202	0.304527	NA	27.4564	0.0733972	0.0691515	1.0614	-133.605	227	299.209	355.098
BigG	X6_99002	longitude_end	longitude_end	1	0.288884	21	0.970951	0.666667	NA	64.7542	3.34244	3.15155	1.06057	-5.48664	12	28.9733	38.374
MultiGB	X6_139150	environment_feature	environment_featuresurface water (ENVO:00002042) layer	1	0.29032	245	0.814484	0.24898	2.05432	NA	-1.11205	1.05166	-1.05742	-96.0557	224	234.111	307.638
MultiGB	X6_177585	salinity_sensor	salinity_sensor	1	0.291269	233	0.712473	0.193133	NA	1.53736	-0.173352	0.164261	-1.05534	-98.3795	217	228.759	283.976
SmallG	X6_144436	salinity_sensor	salinity_sensor	1	0.291449	20	0.655809	0.15	NA	0.885568	-4.51273	4.27768	-1.05495	-3.04208	11	24.0842	33.0458
MultiGB	X6_68805	longitude_end	longitude_end	1	0.291978	243	0.58763	0.139918	NA	71.0003	-0.00383802	0.0036421	-1.05379	-78.5429	227	189.086	244.975
BigG	X6_128749	salinity_sensor	salinity_sensor	1	0.29312	21	0.845351	0.238095	NA	0.816754	-1.27491	1.21269	-1.0513	-6.09882	12	30.1976	39.5983
MultiGB	X6_44703	chlorophyll_sensor	chlorophyll_sensor	1	0.293141	240	0.742817	0.208333	NA	0.226459	-1.022	0.972172	-1.05126	-97.6524	224	227.305	282.995
BigG	X6_42014	latitude_end	latitude_end	1	0.295419	21	0.970951	0.666667	NA	14.4174	-27.5068	26.2895	-1.04631	-5.59871	12	29.1974	38.5981
MultiGB	X6_55806	depth	depth	1	0.296533	245	0.452083	0.0938776	NA	253.298	0.00104234	0.000998507	1.0439	-53.3806	229	138.761	194.781
SmallG	X6_49947	nitrate_sensor	nitrate_sensor	1	0.296971	18	0.915825	0.277778	NA	13.7293	0.498788	0.478246	1.04295	-3.27414	9	24.5483	32.5616
MultiGB	X6_68805	chlorophyll_sensor	chlorophyll_sensor	1	0.297452	240	0.592265	0.141667	NA	0.226459	-0.914172	0.877397	-1.04191	-78.3297	224	188.659	244.35
SmallG	X6_24791	temperature	temperature	1	0.297642	21	1	0.47619	NA	6.26599	-1.32872	1.27577	-1.0415	-2.83369	12	23.6674	33.0681
MultiGB	X6_61889	latitude_start	latitude_start	1	0.298629	245	0.674219	0.82449	NA	27.2676	0.00748859	0.00720487	1.03938	-94.7436	230	219.487	272.006
MediumG	X6_177585	depth	depth	1	0.299039	18	0.915825	0.277778	NA	267.954	0.011633	0.0112017	1.0385	-6.27501	9	30.55	38.5634
MediumG	X6_99002	chlorophyll_sensor	chlorophyll_sensor	1	0.299066	18	0.977418	0.333333	NA	0.35391	-57.988	55.8415	-1.03844	-1.86582	9	21.7316	29.745
MediumG	X6_137666	chlorophyll_sensor	chlorophyll_sensor	1	0.299197	18	0.915825	0.277778	NA	0.35391	-74.2843	71.554	-1.03816	-1.72583	9	21.4517	29.465
MultiGB	X6_107346	salinity_sensor	salinity_sensor	1	0.300419	233	0.329977	0.0600858	NA	1.53736	0.256048	0.247261	1.03554	-39.5072	217	111.014	166.231
BigG	X6_137666	nitrate_sensor	nitrate_sensor	1	0.300961	19	1	0.421053	NA	14.7523	0.0554322	0.05359	1.03437	-8.96607	10	35.9321	44.4321
MultiGB	X6_72946	latitude_end	latitude_end	1	0.301499	243	0.915219	0.674897	NA	27.4564	0.0551943	0.0534195	1.03322	-120.457	227	272.915	328.804
MediumG	X6_19736	longitude_start	longitude_start	1	0.302122	18	1	0.611111	NA	65.9818	-0.535511	0.518959	-1.03189	-5.47152	9	28.943	36.9564
BigG	X6_70545	longitude_start	longitude_start	1	0.302456	21	0.970951	0.666667	NA	64.7478	93.4048	90.5805	1.03118	-5.80473	12	29.6095	39.0102
MultiGB	X6_89611	longitude_end	longitude_end	1	0.302487	243	0.729612	0.201646	NA	71.0003	-0.00318007	0.00308411	-1.03111	-107.532	227	247.064	302.953
BigG	X6_32445	salinity_sensor	salinity_sensor	1	0.302648	21	1	0.52381	NA	0.816754	1.30201	1.26314	1.03077	-8.72883	12	35.4577	44.8584
MultiGB	X7_106635	salinity_sensor	salinity_sensor	1	0.30315	233	0.63547	0.158798	NA	1.53736	-0.20322	0.197358	-1.0297	-78.3845	217	188.769	243.986
MultiGB	X6_55806	environment_feature	environment_featuremesopelagic zone (ENVO:00000213)	1	0.303485	245	0.452083	0.0938776	2.05432	NA	0.792425	0.770101	1.02899	-50.6547	224	143.309	216.836
MediumG	X6_129429	temperature	temperature	1	0.304013	18	0.824966	0.222222	NA	7.57633	0.490541	0.477242	1.02787	-5.46992	9	28.9398	36.9532
MultiGB	X6_50324	environment_feature	environment_featuresurface water layer (ENVO:00002042)	1	0.304858	245	0.868227	0.285714	2.05432	NA	0.449768	0.438339	1.02607	-115.849	224	273.697	347.224
MediumG	X6_36193	oxygen_sensor	oxygen_sensor	1	0.305115	18	0.915825	0.277778	NA	44.9922	-0.180301	0.175814	-1.02553	-1.92593	9	21.8519	29.8652
MediumG	X6_113155	latitude_start	latitude_start	1	0.305585	18	0.915825	0.277778	NA	9.13859	20.3803	19.8923	1.02453	-5.56779	10	27.1356	34.2585
SmallG	X6_89611	latitude_end	latitude_end	1	0.305992	21	0.75165	0.190476	NA	19.1698	44.7757	43.7404	1.02367	-3.52274	12	25.0455	34.4462
BigG	X6_57750	chlorophyll_sensor	chlorophyll_sensor	1	0.307116	21	0.63431	0.142857	NA	0.333753	16.4902	16.1464	1.02129	-4.624	12	27.248	36.6487
BigG	X6_36193	depth	depth	1	0.308518	21	0.918296	0.714286	NA	306.277	-0.00571926	0.00561627	-1.01834	-9.27947	12	36.5589	45.9596
MultiGB	X6_110310	latitude_end	latitude_end	1	0.308603	243	0.830578	0.259259	NA	27.4564	0.0889824	0.0873955	1.01816	-119.012	227	270.023	325.912
SmallG	X6_36193	latitude_start	latitude_start	1	0.309198	21	1	0.428571	NA	19.1791	1.30762	1.28588	1.01691	-4.54585	13	25.0917	33.4479
BigG	X6_32445	environment_feature	environment_featuresurface water layer (ENVO:00002042)	1	0.311181	21	1	0.52381	1.99154	NA	-8.68054	8.57129	-1.01275	-5.83481	10	33.6696	45.1594
MediumG	X6_36193	depth	depth	1	0.312521	18	0.915825	0.277778	NA	267.954	0.0733966	0.0726737	1.00995	-3.17837	9	24.3567	32.3701
MultiGB	X6_149740	environment_feature	environment_featuremesopelagic zone (ENVO:00000213)	1	0.313989	245	0.395965	0.077551	2.05432	NA	-0.837983	0.832251	-1.00689	-30.8752	224	103.75	177.277
BigG	X6_31735	latitude_start	latitude_start	1	0.314708	21	0.998846	0.619048	NA	9.74844	1.1421	1.13597	1.00539	-6.22424	13	28.4485	36.8047
SmallG	X6_61956	longitude_start	longitude_start	1	0.315414	21	0.75165	0.190476	NA	98.2793	1.53621	1.5302	1.00393	-2.99223	12	23.9845	33.3852
SmallG	X6_61956	longitude_end	longitude_end	1	0.315591	21	0.75165	0.190476	NA	98.2927	1.51722	1.51184	1.00356	-2.98308	12	23.9662	33.3669
MultiGB	X6_80056	salinity_sensor	salinity_sensor	1	0.316267	233	0.962146	0.622318	NA	1.53736	-0.149536	0.149214	-1.00216	-133.197	217	298.395	353.611
BigG	X6_44703	latitude_end	latitude_end	1	0.316576	21	0.970951	0.333333	NA	14.4174	-19.0645	19.0356	-1.00152	-7.11505	12	32.2301	41.6308
MediumG	X6_113155	latitude_end	latitude_end	1	0.317452	18	0.915825	0.277778	NA	14.103	4.22639	4.22763	0.999708	-5.45118	9	28.9024	36.9157
SmallG	X6_50324	temperature	temperature	1	0.31809	21	0.918296	0.714286	NA	6.26599	0.817823	0.819141	0.99839	-4.69457	12	27.3891	36.7898
MultiGB	X6_67816	environment_feature	environment_featuremesopelagic zone (ENVO:00000213)	1	0.318432	245	0.976414	0.4	2.05432	NA	0.474102	0.475201	0.997686	-129.744	224	301.489	375.015
BigG	X6_137666	latitude_start	latitude_start	1	0.318577	21	0.998846	0.380952	NA	9.74844	0.325854	0.326708	0.997387	-10.4042	13	36.8084	45.1646
BigG	X6_56522	latitude_end	latitude_end	1	0.320286	21	0.75165	0.809524	NA	14.4174	-62.5249	62.9105	-0.99387	-4.3582	12	26.7164	36.1171
MultiGB	X6_41475	environment_feature	environment_featuremesopelagic zone (ENVO:00000213) & marine oxygen minimum zone (ENVO:01000065)	1	0.320701	245	0.56255	0.130612	2.05432	NA	1.04919	1.05657	0.993019	-49.5331	224	141.066	214.593
BigG	X6_99092	chlorophyll_sensor	chlorophyll_sensor	1	0.321213	21	1	0.428571	NA	0.333753	-8.01184	8.0767	-0.991969	-5.92988	12	29.8598	39.2605
MediumG	X6_89611	latitude_end	latitude_end	1	0.321713	18	0.703926	0.166667	NA	14.103	-1.76235	1.77845	-0.990944	-3.02551	9	24.051	32.0644
BigG	X6_158611	nitrate_sensor	nitrate_sensor	1	0.321774	19	0.958712	0.684211	NA	14.7523	0.21384	0.215821	0.990818	-4.95363	10	27.9073	36.4072
MediumG	X6_72946	nitrate_sensor	nitrate_sensor	1	0.323003	17	0.992774	0.647059	NA	14.656	-0.269869	0.273062	-0.988306	-5.42579	8	28.8516	36.3505
SmallG	X6_158611	latitude_start	latitude_start	1	0.323825	21	0.918296	0.285714	NA	19.1791	0.17539	0.177767	0.986628	-9.77644	13	35.5529	43.9091
BigG	X6_153216	oxygen_sensor	oxygen_sensor	1	0.324385	21	0.918296	0.285714	NA	42.6423	-0.0544739	0.0552761	-0.985487	-8.0674	12	34.1348	43.5355
BigG	X6_72946	temperature	temperature	1	0.328064	21	0.998846	0.619048	NA	7.97302	0.271661	0.277766	0.978022	-6.96033	12	31.9207	41.3214
SmallG	X6_129429	latitude_start	latitude_start	1	0.329941	21	0.845351	0.238095	NA	19.1791	-0.779432	0.800046	-0.974234	-4.12189	13	24.2438	32.6
SmallG	X6_177585	temperature	temperature	1	0.330355	21	1	0.52381	NA	6.26599	-0.476718	0.489745	-0.9734	-7.66508	12	33.3302	42.7309
MultiGB	X6_67816	salinity_sensor	salinity_sensor	1	0.331448	233	0.97618	0.399142	NA	1.53736	-0.142096	0.14631	-0.971202	-127.465	217	286.929	342.146
MediumG	X6_19736	longitude_end	longitude_end	1	0.331668	18	1	0.611111	NA	65.9792	-0.517055	0.532629	-0.970761	-5.50875	9	29.0175	37.0308
MediumG	X6_72946	temperature	temperature	1	0.332825	18	0.977418	0.666667	NA	7.57633	0.432051	0.446131	0.96844	-5.78394	9	29.5679	37.5812
SmallG	X7_106635	oxygen_sensor	oxygen_sensor	1	0.333371	21	0.970951	0.333333	NA	78.9923	0.0135532	0.0140107	0.967346	-9.12912	12	36.2582	45.6589
MultiGB	X6_61889	temperature	temperature	1	0.333856	240	0.682444	0.820833	NA	7.88047	-0.0279688	0.028942	-0.966376	-93.0017	224	218.003	273.694
BigG	X6_129429	latitude_start	latitude_start	1	0.334528	21	0.970951	0.333333	NA	9.74844	2.26771	2.34988	0.965033	-2.30345	13	20.6069	28.9631
BigG	X6_80255	latitude_start	latitude_start	1	0.334938	21	0.918296	0.285714	NA	9.74844	0.237433	0.246245	0.964215	-8.05249	13	32.105	40.4612
MediumG	X6_124665	temperature	temperature	1	0.335221	18	1	0.555556	NA	7.57633	-0.405184	0.420467	-0.963652	-4.35194	9	26.7039	34.7172
MultiGB	X6_58065	environment_feature	environment_featuresurface water (ENVO:00002042) layer	1	0.335411	245	0.883966	0.702041	2.05432	NA	1.19543	1.24101	0.963272	-113.539	224	269.078	342.604
MultiGB	X6_44670	environment_feature	environment_featuresurface water layer (ENVO:00002042)	1	0.336067	245	0.626257	0.155102	2.05432	NA	-0.587429	0.610655	-0.961965	-70.3283	224	182.657	256.183
BigG	X6_110310	latitude_start	latitude_start	1	0.336974	21	1	0.52381	NA	9.74844	-0.200278	0.208587	-0.960161	-10.435	13	36.87	45.2262
MultiGB	X6_72946	depth	depth	1	0.3371	245	0.920907	0.669388	NA	253.298	-0.000641228	0.000668009	-0.959911	-124.228	229	280.456	336.476
MultiGB	X6_173992	longitude_end	longitude_end	1	0.337989	243	0.481054	0.102881	NA	71.0003	-0.00412704	0.00430732	-0.958147	-59.5851	227	151.17	207.059
MediumG	X6_80056	chlorophyll_sensor	chlorophyll_sensor	1	0.339525	18	1	0.444444	NA	0.35391	8.05637	8.43507	0.955105	-9.41164	9	36.8233	44.8366
MultiGB	X6_158611	environment_feature	environment_featuremarine epipelagic mixed layer (ENVO:xxxxxxxxx)	1	0.340103	245	0.750233	0.212245	2.05432	NA	1.15455	1.21027	0.953961	-93.0012	224	228.002	301.529
MultiGB	X6_30143	environment_feature	environment_featuresurface water (ENVO:00002042) layer	1	0.340184	245	0.595293	0.857143	2.05432	NA	-1.33369	1.39829	-0.953801	-60.2331	224	162.466	235.993
MultiGB	X6_30143	longitude_end	longitude_end	1	0.340382	243	0.58763	0.860082	NA	71.0003	-0.00398482	0.00417954	-0.95341	-75.7245	227	183.449	239.338
SmallG	X6_72946	nitrate_sensor	nitrate_sensor	1	0.340556	18	1	0.388889	NA	13.7293	0.0882343	0.0925793	0.953068	-7.93546	9	33.8709	41.8843
BigG	X6_153216	salinity_sensor	salinity_sensor	1	0.340603	21	0.918296	0.285714	NA	0.816754	-11.4403	12.0048	-0.952975	-4.42204	12	26.8441	36.2448
MediumG	X6_112086	oxygen_sensor	oxygen_sensor	1	0.340761	18	0.824966	0.222222	NA	44.9922	0.142017	0.149073	0.952662	-4.41372	9	26.8274	34.8408
MultiGB	X6_85044	latitude_start	latitude_start	1	0.343297	245	0.960292	0.62449	NA	27.2676	-0.00606438	0.00639925	-0.94767	-145.253	230	320.506	373.025
MediumG	X6_80056	nitrate_sensor	nitrate_sensor	1	0.343632	17	1	0.470588	NA	14.656	-0.202592	0.213928	-0.947013	-9.08128	8	36.1626	43.6615
SmallG	X6_61956	chlorophyll_sensor	chlorophyll_sensor	1	0.344261	21	0.75165	0.190476	NA	0.106179	13.525	14.3004	0.945781	-3.14601	12	24.292	33.6927
BigG	X6_31735	chlorophyll_sensor	chlorophyll_sensor	1	0.344771	21	0.998846	0.619048	NA	0.333753	-10.1209	10.7124	-0.94478	-5.63604	12	29.2721	38.6728
MediumG	X6_80056	oxygen_sensor	oxygen_sensor	1	0.345052	18	1	0.444444	NA	44.9922	0.0758722	0.0803535	0.944231	-9.22407	9	36.4481	44.4615
MultiGB	X7_21650	protocol_type	protocol_typeGIRUS	1	0.345134	245	0.98879	0.57551	0.188402	NA	0.969749	1.0272	0.944069	-152.863	229	337.727	393.747
BigG	X6_128749	latitude_start	latitude_start	1	0.345322	21	0.845351	0.238095	NA	9.74844	-8.48218	8.9882	-0.943701	-6.75029	13	29.5006	37.8568
MultiGB	X6_63487	chlorophyll_sensor	chlorophyll_sensor	1	0.346051	240	0.700508	0.1875	NA	0.226459	-0.782691	0.830638	-0.942277	-95.9148	224	223.83	279.52
BigG	X6_137666	depth	depth	1	0.346271	21	0.998846	0.380952	NA	306.277	0.0024622	0.00261422	0.941848	-9.92668	12	37.8534	47.2541
BigG	X7_106635	nitrate_sensor	nitrate_sensor	1	0.346279	19	0.996792	0.368421	NA	14.7523	-0.0775693	0.0823601	-0.94183	-6.5007	10	31.0014	39.5014
SmallG	X7_75643	latitude_end	latitude_end	1	0.346889	21	1	0.47619	NA	19.1698	47.5735	50.5756	0.94064	-3.03248	12	24.065	33.4657
MultiGB	X6_64207	protocol_type	protocol_typeGIRUS	1	0.348241	245	0.726278	0.2	0.188402	NA	1.06525	1.13565	0.938007	-101.109	229	234.218	290.238
MultiGB	X6_94538	latitude_start	latitude_start	1	0.349098	245	0.957241	0.371429	NA	27.2676	-0.00620234	0.00662403	-0.936339	-133.953	230	297.907	350.425
BigG	X7_56523	longitude_start	longitude_start	1	0.350035	21	0.998846	0.380952	NA	64.7478	3.44002	3.68105	0.934521	-4.73947	12	27.4789	36.8796
MediumG	X6_124665	oxygen_sensor	oxygen_sensor	1	0.350118	18	1	0.555556	NA	44.9922	-0.0518446	0.0554867	-0.934361	-4.3045	9	26.609	34.6223
MediumG	X6_124665	latitude_start	latitude_start	1	0.351174	18	1	0.555556	NA	9.13859	-1.76532	1.89348	-0.932314	-5.68361	10	27.3672	34.4902
MultiGB	X6_142856	nitrate_sensor	nitrate_sensor	1	0.35134	188	0.42335	0.0851064	NA	14.5433	-0.0218819	0.0234787	-0.931993	-37.4828	172	106.966	158.749
SmallG	X6_179748	chlorophyll_sensor	chlorophyll_sensor	1	0.352039	21	0.845351	0.238095	NA	0.106179	11.1211	11.9499	0.930641	-6.50423	12	31.0085	40.4092
MultiGB	X6_124665	longitude_start	longitude_start	1	0.355261	245	0.998944	0.542857	NA	70.2981	0.002276	0.00246205	0.924433	-154.686	229	341.372	397.392
MultiGB	X6_110310	latitude_start	latitude_start	1	0.355652	245	0.827299	0.257143	NA	27.2676	-0.0065481	0.00708913	-0.923682	-122.037	230	274.074	326.593
MultiGB	X7_21650	latitude_start	latitude_start	1	0.35744	245	0.98879	0.57551	NA	27.2676	-0.00564447	0.0061336	-0.920253	-153.331	230	336.661	389.18
MultiGB	X6_69155	salinity_sensor	salinity_sensor	1	0.357776	233	0.545566	0.875536	NA	1.53736	-0.251592	0.273585	-0.919612	-64.8197	217	161.639	216.856
BigG	X7_76396	oxygen_sensor	oxygen_sensor	1	0.359026	21	1	0.52381	NA	42.6423	0.173922	0.189618	0.917222	-4.86618	12	27.7324	37.1331
BigG	X6_44703	salinity_sensor	salinity_sensor	1	0.361256	21	0.970951	0.333333	NA	0.816754	-1.08421	1.18756	-0.912974	-7.29747	12	32.5949	41.9956
SmallG	X7_106635	nitrate_sensor	nitrate_sensor	1	0.361797	18	0.977418	0.333333	NA	13.7293	-0.0909018	0.0996788	-0.911947	-8.0481	9	34.0962	42.1095
MultiGB	X6_60213	temperature	temperature	1	0.36202	240	0.471973	0.1	NA	7.88047	-0.0409611	0.044937	-0.911523	-35.8593	224	103.719	159.409
SmallG	X6_44670	latitude_start	latitude_start	1	0.362494	21	0.970951	0.333333	NA	19.1791	0.689609	0.757293	0.910624	-5.05684	13	26.1137	34.4699
BigG	X6_70545	chlorophyll_sensor	chlorophyll_sensor	1	0.362973	21	0.970951	0.666667	NA	0.333753	2.05272	2.25644	0.909714	-10.7843	12	39.5685	48.9692
BigG	X6_128749	depth	depth	1	0.363586	21	0.845351	0.238095	NA	306.277	0.00297004	0.00326898	0.908554	-6.31403	12	30.6281	40.0288
SmallG	X6_72946	salinity_sensor	salinity_sensor	1	0.364385	20	0.985744	0.35	NA	0.885568	-1.69964	1.87383	-0.907041	-9.223	11	36.446	45.4076
SmallG	X6_31735	longitude_end	longitude_end	1	0.365025	21	0.970951	0.333333	NA	98.2927	1.37165	1.51424	0.905831	-3.37684	12	24.7537	34.1544
MultiGB	X6_103923	environment_feature	environment_featuremesopelagic zone (ENVO:00000213)	1	0.365776	245	0.438511	0.0897959	2.05432	NA	0.639811	0.707432	0.904414	-50.9447	224	143.889	217.416
BigG	X6_128749	oxygen_sensor	oxygen_sensor	1	0.366024	21	0.845351	0.238095	NA	42.6423	0.140708	0.155659	0.903946	-6.01976	12	30.0395	39.4402
MultiGB	X6_140225	nitrate_sensor	nitrate_sensor	1	0.366673	188	0.345296	0.0638298	NA	14.5433	-0.0246263	0.02728	-0.902723	-36.0171	172	104.034	155.817
SmallG	X6_70337	temperature	temperature	1	0.366997	21	0.998846	0.380952	NA	6.26599	-0.669141	0.74175	-0.902112	-4.26287	12	26.5257	35.9264
MediumG	X7_106635	chlorophyll_sensor	chlorophyll_sensor	1	0.367543	18	0.824966	0.222222	NA	0.35391	-4.69249	5.2076	-0.901085	-5.15377	9	28.3075	36.3209
SmallG	X6_144436	depth	depth	1	0.368102	21	0.63431	0.142857	NA	211.171	0.00412862	0.00458719	0.900034	-4.00089	12	26.0018	35.4025
MultiGB	X6_167637	temperature	temperature	1	0.369816	240	1	0.5125	NA	7.88047	-0.0243449	0.0271459	-0.896819	-112.791	224	257.581	313.271
SmallG	X6_70545	latitude_end	latitude_end	1	0.370836	21	0.918296	0.285714	NA	19.1698	-28.8615	32.2509	-0.894908	-8.41678	12	34.8336	44.2343
MultiGB	X6_129429	latitude_start	latitude_start	1	0.371611	245	0.57367	0.134694	NA	27.2676	-0.00754495	0.00844464	-0.893461	-73.2747	230	176.549	229.068
MultiGB	X6_33024	salinity_sensor	salinity_sensor	1	0.371732	233	0.395021	0.922747	NA	1.53736	0.285438	0.319556	0.893234	-46.4848	217	124.97	180.186
SmallG	X6_44670	longitude_start	longitude_start	1	0.372241	21	0.970951	0.333333	NA	98.2793	1.74957	1.96078	0.892284	-4.34966	12	26.6993	36.1
BigG	X6_63063	temperature	temperature	1	0.372392	21	0.63431	0.142857	NA	7.97302	-0.371631	0.416626	-0.892001	-5.33777	12	28.6755	38.0762
MultiGB	X6_113155	environment_feature	environment_featuremesopelagic zone (ENVO:00000213) & marine oxygen minimum zone (ENVO:01000065)	1	0.37256	245	0.857142	0.277551	2.05432	NA	-1.04099	1.16744	-0.891689	-108.892	224	259.784	333.31
BigG	X6_99092	latitude_start	latitude_start	1	0.372734	21	1	0.428571	NA	9.74844	0.246131	0.276129	0.891363	-6.84732	13	29.6946	38.0508
MediumG	X6_113155	longitude_end	longitude_end	1	0.373826	18	0.915825	0.277778	NA	65.9792	-120.434	135.421	-0.88933	-3.72145	9	25.4429	33.4562
SmallG	X6_31735	longitude_start	longitude_start	1	0.373955	21	0.970951	0.333333	NA	98.2793	1.30148	1.46384	0.889089	-3.4327	12	24.8654	34.2661
MultiGB	X6_70545	latitude_end	latitude_end	1	0.374119	243	0.608914	0.148148	NA	27.4564	0.119156	0.134067	0.888784	-76.319	227	184.638	240.527
SmallG	X6_158611	chlorophyll_sensor	chlorophyll_sensor	1	0.37449	21	0.918296	0.285714	NA	0.106179	-316.877	356.805	-0.888095	-2.96017	12	23.9203	33.321
MediumG	X7_106635	longitude_end	longitude_end	1	0.37483	18	0.824966	0.222222	NA	65.9792	-0.940004	1.0592	-0.887462	-4.64687	9	27.2937	35.3071
MultiGB	X6_94538	latitude_end	latitude_end	1	0.374926	243	0.956476	0.37037	NA	27.4564	0.0837176	0.0943527	0.887284	-129.124	227	290.249	346.138
MultiGB	X6_58065	latitude_end	latitude_end	1	0.375113	243	0.881933	0.703704	NA	27.4564	0.0399347	0.0450254	0.886936	-126.425	227	284.851	340.74
MultiGB	X6_49947	longitude_end	longitude_end	1	0.375916	243	0.565528	0.131687	NA	71.0003	-0.00279958	0.00316178	-0.885446	-80.6906	227	193.381	249.27
SmallG	X6_44670	oxygen_sensor	oxygen_sensor	1	0.376202	21	0.970951	0.333333	NA	78.9923	0.039854	0.045037	0.884917	-4.6027	12	27.2054	36.6061
SmallG	X6_57620	oxygen_sensor	oxygen_sensor	1	0.376884	21	0.918296	0.285714	NA	78.9923	-0.0353349	0.0399873	-0.883653	-8.11367	12	34.2273	43.628
BigG	X6_44703	longitude_start	longitude_start	1	0.377065	21	0.970951	0.333333	NA	64.7478	-1.75143	1.98279	-0.883316	-7.37256	12	32.7451	42.1458
MultiGB	X6_60213	salinity_sensor	salinity_sensor	1	0.378193	233	0.481572	0.103004	NA	1.53736	-0.245125	0.278162	-0.88123	-35.8706	217	103.741	158.958
BigG	X6_57620	nitrate_sensor	nitrate_sensor	1	0.378605	19	0.799049	0.789474	NA	14.7523	0.348538	0.395854	0.88047	-4.34529	10	26.6906	35.1905
BigG	X6_44670	oxygen_sensor	oxygen_sensor	1	0.378661	21	1	0.428571	NA	42.6423	-0.0705745	0.0801649	-0.880366	-7.4249	12	32.8498	42.2505
SmallG	X6_94749	depth	depth	1	0.378802	21	0.63431	0.142857	NA	211.171	-0.0191415	0.0217491	-0.880105	-4.93774	12	27.8755	37.2762
SmallG	X6_36193	chlorophyll_sensor	chlorophyll_sensor	1	0.379218	21	1	0.428571	NA	0.106179	28.7002	32.6384	0.879338	-3.7664	12	25.5328	34.9335
BigG	X6_56522	latitude_start	latitude_start	1	0.379264	21	0.75165	0.809524	NA	9.74844	3.75767	4.27371	0.879252	-5.41395	13	26.8279	35.1841
MultiGB	X6_67816	environment_feature	environment_featuresurface water (ENVO:00002042) layer	1	0.379312	245	0.976414	0.4	2.05432	NA	-1.20208	1.3673	-0.879164	-129.744	224	301.489	375.015
MediumG	X6_82267	salinity_sensor	salinity_sensor	1	0.379836	18	0.824966	0.222222	NA	0.776493	-2.71685	3.09367	-0.878198	-3.27778	9	24.5556	32.5689
MultiGB	X6_70847	latitude_end	latitude_end	1	0.380581	243	0.467987	0.0987654	NA	27.4564	-1.73863	1.98287	-0.876827	-63.707	227	159.414	215.303
MediumG	X6_137666	temperature	temperature	1	0.380672	18	0.915825	0.277778	NA	7.57633	-1.27622	1.45577	-0.876658	-1.67239	9	21.3448	29.3581
MultiGB	X6_158611	environment_feature	environment_featuresurface water layer (ENVO:00002042)	1	0.380938	245	0.750233	0.212245	2.05432	NA	0.460913	0.526054	0.87617	-93.0012	224	228.002	301.529
BigG	X6_44703	depth	depth	1	0.382349	21	0.970951	0.333333	NA	306.277	0.00261265	0.00299075	0.873576	-7.39181	12	32.7836	42.1843
MediumG	X7_106635	longitude_start	longitude_start	1	0.382385	18	0.824966	0.222222	NA	65.9818	-0.91168	1.0437	-0.873511	-4.68421	9	27.3684	35.3818
MultiGB	X6_44703	environment_feature	environment_featuremesopelagic zone (ENVO:00000213) & marine oxygen minimum zone (ENVO:01000065)	1	0.382457	245	0.750233	0.212245	2.05432	NA	0.892632	1.02205	0.873377	-79.5646	224	201.129	274.656
BigG	X6_153216	latitude_start	latitude_start	1	0.382865	21	0.918296	0.285714	NA	9.74844	0.169215	0.193914	0.87263	-8.62426	13	33.2485	41.6047
SmallG	X6_36193	longitude_end	longitude_end	1	0.382963	21	1	0.428571	NA	98.2927	0.216552	0.248211	0.87245	-4.44989	12	26.8998	36.3005
MediumG	X6_58175	latitude_end	latitude_end	1	0.383149	18	1	0.388889	NA	14.103	-2.73892	3.14057	-0.87211	-3.3678	9	24.7356	32.749
BigG	X6_67816	nitrate_sensor	nitrate_sensor	1	0.383309	19	1	0.578947	NA	14.7523	0.093344	0.107068	0.871816	-8.62458	10	35.2492	43.7491
BigG	X6_99092	temperature	temperature	1	0.383625	21	1	0.428571	NA	7.97302	0.245103	0.281328	0.871237	-6.46611	12	30.9322	40.3329
SmallG	X6_158611	nitrate_sensor	nitrate_sensor	1	0.384141	18	0.977418	0.333333	NA	13.7293	0.0782575	0.089921	0.870292	-8.8947	9	35.7894	43.8027
SmallG	X6_144436	nitrate_sensor	nitrate_sensor	1	0.38464	18	0.703926	0.166667	NA	13.7293	0.15591	0.179335	0.869378	-3.13311	9	24.2662	32.2796
BigG	X7_56523	longitude_end	longitude_end	1	0.385156	21	0.998846	0.380952	NA	64.7542	3.22225	3.71041	0.868435	-4.8408	12	27.6816	37.0823
SmallG	X6_31735	temperature	temperature	1	0.387943	21	0.970951	0.333333	NA	6.26599	-0.59715	0.691663	-0.863354	-3.62833	12	25.2567	34.6574
MediumG	X6_129429	depth	depth	1	0.389226	18	0.824966	0.222222	NA	267.954	-0.00650571	0.00755581	-0.861022	-5.7735	9	29.547	37.5603
MultiGB	X6_58175	environment_feature	environment_featuresurface water (ENVO:00002042) layer	1	0.38933	245	0.862744	0.281633	2.05432	NA	-1.10202	1.28017	-0.860833	-98.9073	224	239.815	313.341
BigG	X6_40548	latitude_end	latitude_end	1	0.390317	21	0.75165	0.190476	NA	14.4174	18.6756	21.74	0.859042	-4.56837	12	27.1367	36.5374
BigG	X6_67816	environment_feature	environment_featuremesopelagic zone (ENVO:00000213)	1	0.391411	21	1	0.571429	1.99154	NA	2.53749	2.96069	0.857061	-9.10253	10	40.2051	51.6948
SmallG	X6_179748	salinity_sensor	salinity_sensor	1	0.391803	20	0.86804	0.25	NA	0.885568	-1.86327	2.17582	-0.856352	-6.66713	11	31.3343	40.2958
MediumG	X6_137666	salinity_sensor	salinity_sensor	1	0.391896	18	0.915825	0.277778	NA	0.776493	-2.42735	2.83508	-0.856183	-5.4244	9	28.8488	36.8622
MultiGB	X6_105544	environment_feature	environment_featuresurface water (ENVO:00002042) layer	1	0.391968	245	0.772885	0.22449	2.05432	NA	1.12494	1.31409	0.856055	-95.3171	224	232.634	306.161
MultiGB	X6_129429	environment_feature	environment_featuresurface water (ENVO:00002042) layer	1	0.394866	245	0.57367	0.134694	2.05432	NA	1.21377	1.42657	0.850826	-64.0175	224	170.035	243.561
SmallG	X6_177585	depth	depth	1	0.394894	21	1	0.52381	NA	211.171	0.00473592	0.00556659	0.850776	-8.56694	12	35.1339	44.5346
SmallG	X6_36193	longitude_start	longitude_start	1	0.395429	21	1	0.428571	NA	98.2793	0.213585	0.251331	0.849813	-4.46069	12	26.9214	36.3221
MultiGB	X6_142856	longitude_start	longitude_start	1	0.396529	245	0.410465	0.0816327	NA	70.2981	-0.00354609	0.00418252	-0.847837	-47.6861	229	127.372	183.392
SmallG	X6_70545	salinity_sensor	salinity_sensor	1	0.396894	20	0.938681	0.3	NA	0.885568	-1.71684	2.02653	-0.847181	-8.32603	11	34.6521	43.6136
MultiGB	X6_153216	chlorophyll_sensor	chlorophyll_sensor	1	0.39821	240	0.416465	0.0833333	NA	0.226459	0.909014	1.07598	0.844822	-50.0149	224	132.03	187.72
MultiGB	X6_68805	environment_feature	environment_featuremesopelagic zone (ENVO:00000213)	1	0.39926	245	0.584583	0.138776	2.05432	NA	0.480576	0.570116	0.842944	-75.3554	224	192.711	266.237
SmallG	X6_122858	chlorophyll_sensor	chlorophyll_sensor	1	0.39931	21	0.75165	0.190476	NA	0.106179	-39.8351	47.2621	-0.842854	-3.2336	12	24.4672	33.8679
BigG	X6_110310	oxygen_sensor	oxygen_sensor	1	0.400002	21	1	0.52381	NA	42.6423	-0.0221811	0.0263553	-0.841617	-9.89955	12	37.7991	47.1998
SmallG	X6_143839	latitude_end	latitude_end	1	0.401001	21	0.970951	0.333333	NA	19.1698	49.9419	59.4664	0.839835	-3.84257	12	25.6851	35.0858
BigG	X6_57750	oxygen_sensor	oxygen_sensor	1	0.402371	21	0.63431	0.142857	NA	42.6423	0.0944261	0.112762	0.837393	-4.96619	12	27.9324	37.3331
SmallG	X6_44670	longitude_end	longitude_end	1	0.403066	21	0.970951	0.333333	NA	98.2927	1.69022	2.02141	0.836157	-4.41352	12	26.827	36.2277
SmallG	X6_85444	latitude_end	latitude_end	1	0.403559	21	0.970951	0.666667	NA	19.1698	-229.473	274.725	-0.835282	-2.92037	12	23.8407	33.2414
BigG	X6_44703	oxygen_sensor	oxygen_sensor	1	0.405018	21	0.970951	0.333333	NA	42.6423	0.123531	0.148352	0.832692	-6.97463	12	31.9493	41.35
MultiGB	X6_85044	latitude_end	latitude_end	1	0.406115	243	0.956476	0.62963	NA	27.4564	-0.0195848	0.0235748	-0.83075	-143.023	227	318.045	373.934
SmallG	X6_129429	salinity_sensor	salinity_sensor	1	0.406856	20	0.86804	0.25	NA	0.885568	17.3026	20.8606	0.829438	-2.58428	11	23.1686	32.1301
BigG	X7_56523	chlorophyll_sensor	chlorophyll_sensor	1	0.407526	21	0.998846	0.380952	NA	0.333753	-18.5323	22.3751	-0.828255	-4.73736	12	27.4747	36.8754
BigG	X6_169600	chlorophyll_sensor	chlorophyll_sensor	1	0.407569	21	0.845351	0.238095	NA	0.333753	41.8986	50.5912	0.82818	-2.69552	12	23.391	32.7917
MediumG	X6_177585	temperature	temperature	1	0.408983	18	0.915825	0.277778	NA	7.57633	-0.301185	0.36477	-0.825685	-6.82334	9	31.6467	39.66
SmallG	X6_30143	temperature	temperature	1	0.40937	21	0.75165	0.809524	NA	6.26599	-0.670766	0.813047	-0.825002	-3.91935	12	25.8387	35.2394
SmallG	X6_24791	latitude_start	latitude_start	1	0.409682	21	1	0.47619	NA	19.1791	-2.09564	2.54185	-0.824454	-4.08748	13	24.175	32.5311
SmallG	X6_84702	latitude_end	latitude_end	1	0.40977	21	1	0.428571	NA	19.1698	27.1082	32.8864	0.824299	-8.5463	12	35.0926	44.4933
SmallG	X6_70545	oxygen_sensor	oxygen_sensor	1	0.41002	21	0.918296	0.285714	NA	78.9923	-0.011105	0.0134792	-0.823859	-8.49967	12	34.9993	44.4
SmallG	X6_24791	oxygen_sensor	oxygen_sensor	1	0.410933	21	1	0.47619	NA	78.9923	-0.17454	0.21227	-0.822254	-3.20619	12	24.4124	33.8131
SmallG	X7_75643	latitude_start	latitude_start	1	0.411814	21	1	0.47619	NA	19.1791	0.253498	0.308878	0.820705	-3.66029	13	23.3206	31.6768
BigG	X6_112086	longitude_start	longitude_start	1	0.412944	21	0.63431	0.142857	NA	64.7478	7.60307	9.2865	0.818723	-3.27296	12	24.5459	33.9466
MultiGB	X6_72946	environment_feature	environment_featuremesopelagic zone (ENVO:00000213)	1	0.41306	245	0.920907	0.669388	2.05432	NA	0.410446	0.501448	0.818521	-118.078	224	278.155	351.682
BigG	X6_70545	latitude_start	latitude_start	1	0.413479	21	0.970951	0.666667	NA	9.74844	0.310529	0.379718	0.817787	-11.3449	13	38.6898	47.0459
BigG	X6_99092	oxygen_sensor	oxygen_sensor	1	0.4137	21	1	0.428571	NA	42.6423	-0.138985	0.170033	-0.8174	-5.84947	12	29.6989	39.0996
MultiGB	X6_44670	latitude_end	latitude_end	1	0.414033	243	0.629419	0.156379	NA	27.4564	-0.295524	0.361799	-0.816817	-82.7979	227	197.596	253.485
MediumG	X6_80056	depth	depth	1	0.415834	18	1	0.444444	NA	267.954	-0.00463795	0.00570004	-0.813671	-9.60471	9	37.2094	45.2228
MediumG	X7_106635	salinity_sensor	salinity_sensor	1	0.417867	18	0.824966	0.222222	NA	0.776493	-3.45591	4.26589	-0.810127	-5.32644	9	28.6529	36.6662
MultiGB	X6_124665	latitude_end	latitude_end	1	0.418182	243	0.999525	0.539095	NA	27.4564	0.050405	0.0622608	0.809579	-152.557	227	337.115	393.004
MediumG	X6_85044	chlorophyll_sensor	chlorophyll_sensor	1	0.418526	18	0.824966	0.777778	NA	0.35391	-13.0946	16.1865	-0.808981	-5.06361	9	28.1272	36.1406
BigG	X6_137666	latitude_end	latitude_end	1	0.418868	21	0.998846	0.380952	NA	14.4174	39.749	49.1707	0.808387	-7.58056	12	33.1611	42.5618
MultiGB	X6_99092	salinity_sensor	salinity_sensor	1	0.418933	233	0.778442	0.227468	NA	1.53736	-0.127437	0.157666	-0.808274	-96.1496	217	224.299	279.516
MultiGB	X6_103923	environment_feature	environment_featuremesopelagic zone (ENVO:00000213) & marine oxygen minimum zone (ENVO:01000065)	1	0.420078	245	0.438511	0.0897959	2.05432	NA	0.932415	1.15643	0.806287	-50.9447	224	143.889	217.416
SmallG	X7_106635	longitude_end	longitude_end	1	0.421369	21	0.970951	0.333333	NA	98.2927	-0.461182	0.573575	-0.804048	-8.27313	12	34.5463	43.947
SmallG	X7_106635	longitude_start	longitude_start	1	0.421905	21	0.970951	0.333333	NA	98.2793	-0.464832	0.578782	-0.803121	-8.27038	12	34.5408	43.9415
SmallG	X6_49947	longitude_start	longitude_start	1	0.422815	21	0.845351	0.238095	NA	98.2793	1.89006	2.35801	0.801547	-3.58578	12	25.1716	34.5723
MultiGB	X6_15762	environment_feature	environment_featuresurface water (ENVO:00002042) layer	1	0.424478	245	0.365932	0.930612	2.05432	NA	-1.5137	1.89526	-0.798677	-33.7829	224	109.566	183.092
MultiGB	X6_40548	depth	depth	1	0.424955	245	0.478385	0.102041	NA	253.298	0.000748399	0.000938014	0.797855	-62.65	229	157.3	213.32
MultiGB	X6_67816	depth	depth	1	0.42546	245	0.976414	0.4	NA	253.298	0.000525219	0.000659007	0.796985	-132.939	229	297.879	353.899
MultiGB	X6_85444	environment_feature	environment_featuremarine epipelagic mixed layer (ENVO:xxxxxxxxx)	1	0.426435	245	0.976414	0.6	2.05432	NA	-1.11438	1.4012	-0.795307	-126.565	224	295.131	368.657
SmallG	X6_49947	salinity_sensor	salinity_sensor	1	0.42644	20	0.86804	0.25	NA	0.885568	6.7983	8.54811	0.795298	-3.66786	11	25.3357	34.2973
MultiGB	X6_142856	latitude_start	latitude_start	1	0.426555	245	0.410465	0.0816327	NA	27.2676	-0.00894838	0.0112544	-0.795101	-48.0466	230	126.093	178.612
SmallG	X6_24791	salinity_sensor	salinity_sensor	1	0.427341	20	1	0.5	NA	0.885568	-17.6455	22.2305	-0.79375	-3.52627	11	25.0525	34.0141
SmallG	X6_70337	depth	depth	1	0.427497	21	0.998846	0.380952	NA	211.171	0.00865752	0.0109108	0.793483	-4.55268	12	27.1054	36.5061
SmallG	X6_179748	latitude_start	latitude_start	1	0.427586	21	0.845351	0.238095	NA	19.1791	0.894156	1.12709	0.79333	-7.14223	13	30.2845	38.6406
BigG	X6_56522	depth	depth	1	0.428106	21	0.75165	0.809524	NA	306.277	0.0120257	0.0151756	0.792437	-5.03559	12	28.0712	37.4719
BigG	X6_55806	latitude_start	latitude_start	1	0.429167	21	0.998846	0.380952	NA	9.74844	0.977381	1.23623	0.790617	-9.25745	13	34.5149	42.8711
SmallG	X6_30143	longitude_start	longitude_start	1	0.429341	21	0.75165	0.809524	NA	98.2793	0.0792453	0.10027	0.79032	-4.15789	12	26.3158	35.7165
MediumG	X6_82267	temperature	temperature	1	0.429708	18	0.824966	0.222222	NA	7.57633	1.28384	1.62574	0.789692	-3.38069	9	24.7614	32.7747
MultiGB	X6_36313	environment_feature	environment_featuremesopelagic zone (ENVO:00000213) & marine oxygen minimum zone (ENVO:01000065)	1	0.429909	245	0.787289	0.232653	2.05432	NA	0.685437	0.868359	0.789347	-77.7543	224	197.509	271.035
SmallG	X6_89611	temperature	temperature	1	0.432899	21	0.75165	0.190476	NA	6.26599	-0.164949	0.210329	-0.78424	-3.82833	12	25.6567	35.0574
BigG	X6_72946	environment_feature	environment_featuresurface water layer (ENVO:00002042)	1	0.433212	21	0.998846	0.619048	1.99154	NA	2.51356	3.20726	0.783707	-5.12415	10	32.2483	43.7381
SmallG	X6_36193	salinity_sensor	salinity_sensor	1	0.433238	20	1	0.45	NA	0.885568	-3.94493	5.03396	-0.783663	-3.93763	11	25.8753	34.8368
SmallG	X6_57620	temperature	temperature	1	0.434266	21	0.918296	0.285714	NA	6.26599	-0.297182	0.380071	-0.781912	-8.49855	12	34.9971	44.3978
MediumG	X6_177585	nitrate_sensor	nitrate_sensor	1	0.434392	17	0.940286	0.294118	NA	14.656	0.170315	0.217879	0.781697	-6.66187	8	31.3237	38.8227
SmallG	X6_30143	longitude_end	longitude_end	1	0.434611	21	0.75165	0.809524	NA	98.2927	0.0784053	0.100349	0.781326	-4.16509	12	26.3302	35.7309
BigG	X6_105544	salinity_sensor	salinity_sensor	1	0.435882	21	0.998846	0.619048	NA	0.816754	1.57343	2.01937	0.779166	-6.0227	12	30.0454	39.4461
MediumG	X6_82267	oxygen_sensor	oxygen_sensor	1	0.435945	18	0.824966	0.222222	NA	44.9922	0.153611	0.197175	0.779058	-3.40977	9	24.8195	32.8329
BigG	X6_67816	oxygen_sensor	oxygen_sensor	1	0.436303	21	1	0.571429	NA	42.6423	-0.0268313	0.0344674	-0.778452	-12.097	12	42.194	51.5947
BigG	X6_83294	latitude_start	latitude_start	1	0.437653	21	0.845351	0.238095	NA	9.74844	0.163426	0.210557	0.776162	-5.61627	13	27.2325	35.5887
BigG	X6_40548	temperature	temperature	1	0.4382	21	0.75165	0.190476	NA	7.97302	0.249869	0.322314	0.775236	-5.03898	12	28.078	37.4787
SmallG	X6_30143	depth	depth	1	0.438565	21	0.75165	0.809524	NA	211.171	0.0898337	0.115971	0.774619	-3.58528	12	25.1706	34.5713
MediumG	X6_80056	longitude_end	longitude_end	1	0.438638	18	1	0.444444	NA	65.9792	0.86753	1.12012	0.774495	-9.67564	9	37.3513	45.3646
SmallG	X6_44703	nitrate_sensor	nitrate_sensor	1	0.440168	18	0.977418	0.333333	NA	13.7293	0.312629	0.405008	0.771909	-4.43732	9	26.8746	34.888
MultiGB	X6_68805	environment_feature	environment_featuresurface water (ENVO:00002042) layer	1	0.440463	245	0.584583	0.138776	2.05432	NA	1.1142	1.44437	0.771412	-75.3554	224	192.711	266.237
MediumG	X6_72946	longitude_end	longitude_end	1	0.440536	18	0.977418	0.666667	NA	65.9792	0.849801	1.10179	0.771289	-6.5109	9	31.0218	39.0351
MultiGB	X6_84702	environment_feature	environment_featuresurface water (ENVO:00002042) layer	1	0.440694	245	0.807883	0.244898	2.05432	NA	0.992241	1.28692	0.771021	-87.6034	224	217.207	290.733
MultiGB	X6_84702	longitude_end	longitude_end	1	0.442308	243	0.811198	0.246914	NA	71.0003	-0.00212133	0.00276106	-0.768301	-110.189	227	252.379	308.268
MediumG	X6_113155	nitrate_sensor	nitrate_sensor	1	0.442746	17	0.940286	0.294118	NA	14.656	-0.10529	0.137174	-0.767565	-4.9922	8	27.9844	35.4833
BigG	X7_106635	depth	depth	1	0.442907	21	1	0.428571	NA	306.277	-0.00316371	0.0041232	-0.767293	-7.63322	12	33.2664	42.6671
MultiGB	X6_70847	longitude_end	longitude_end	1	0.443009	243	0.467987	0.0987654	NA	71.0003	-0.00302102	0.00393812	-0.767123	-63.8885	227	159.777	215.666
SmallG	X6_89611	depth	depth	1	0.44311	21	0.75165	0.190476	NA	211.171	-0.0229436	0.0299153	-0.766953	-3.82428	12	25.6486	35.0493
MultiGB	X6_70847	longitude_start	longitude_start	1	0.443216	245	0.465371	0.0979592	NA	70.2981	-0.00303247	0.00395485	-0.766773	-63.9936	229	159.987	216.007
MultiGB	X6_107271	longitude_end	longitude_end	1	0.443232	243	0.493855	0.106996	NA	71.0003	-0.00305777	0.00398798	-0.766747	-69.8799	227	171.76	227.649
SmallG	X6_49947	longitude_end	longitude_end	1	0.443291	21	0.845351	0.238095	NA	98.2927	2.27263	2.96437	0.766648	-3.47785	12	24.9557	34.3564
BigG	X6_56522	oxygen_sensor	oxygen_sensor	1	0.443926	21	0.75165	0.809524	NA	42.6423	-0.247963	0.323888	-0.765581	-4.75421	12	27.5084	36.9091
SmallG	X6_30143	oxygen_sensor	oxygen_sensor	1	0.444618	21	0.75165	0.809524	NA	78.9923	0.0292578	0.0382746	0.764418	-4.00499	12	26.01	35.4107
BigG	X6_57620	oxygen_sensor	oxygen_sensor	1	0.445373	21	0.918296	0.714286	NA	42.6423	-0.033283	0.0436125	-0.763152	-10.1285	12	38.257	47.6577
MultiGB	X6_99092	environment_feature	environment_featuresurface water layer (ENVO:00002042)	1	0.445718	245	0.772885	0.22449	2.05432	NA	-0.366095	0.480079	-0.762573	-91.0445	224	224.089	297.615
SmallG	X6_72946	longitude_end	longitude_end	1	0.446193	21	0.970951	0.333333	NA	98.2927	-0.103649	0.136062	-0.761777	-9.19755	12	36.3951	45.7958
MultiGB	X6_142856	depth	depth	1	0.447453	245	0.410465	0.0816327	NA	253.298	0.000680523	0.000895816	0.759668	-47.7649	229	127.53	183.55
BigG	X6_128749	nitrate_sensor	nitrate_sensor	1	0.452728	19	0.8916	0.263158	NA	14.7523	0.0423474	0.0563974	0.750876	-6.46662	10	30.9332	39.4332
SmallG	X6_72946	longitude_start	longitude_start	1	0.453	21	0.970951	0.333333	NA	98.2793	-0.105219	0.140213	-0.750423	-9.18856	12	36.3771	45.7778
MultiGB	X6_72946	environment_feature	environment_featuremesopelagic zone (ENVO:00000213) & marine oxygen minimum zone (ENVO:01000065)	1	0.453271	245	0.920907	0.669388	2.05432	NA	-0.550449	0.73396	-0.749972	-118.078	224	278.155	351.682
MediumG	X6_80056	longitude_start	longitude_start	1	0.453915	18	1	0.444444	NA	65.9818	0.842946	1.12557	0.748905	-9.70014	9	37.4003	45.4136
BigG	X6_153216	longitude_end	longitude_end	1	0.453963	21	0.918296	0.285714	NA	64.7542	-0.880973	1.17647	-0.748825	-8.08283	12	34.1657	43.5664
BigG	X6_40548	salinity_sensor	salinity_sensor	1	0.454174	21	0.75165	0.190476	NA	0.816754	-1.20048	1.6039	-0.748475	-5.06341	12	28.1268	37.5275
BigG	X6_50324	latitude_start	latitude_start	1	0.454277	21	0.970951	0.666667	NA	9.74844	0.328431	0.4389	0.748304	-5.85672	13	27.7134	36.0696
SmallG	X6_142856	temperature	temperature	1	0.457034	21	0.75165	0.190476	NA	6.26599	-0.666473	0.89611	-0.74374	-4.08319	12	26.1664	35.5671
SmallG	X6_94749	latitude_end	latitude_end	1	0.45842	21	0.63431	0.142857	NA	19.1698	25.501	34.3934	0.741451	-5.85318	12	29.7064	39.1071
MultiGB	X6_105544	protocol_type	protocol_typeGIRUS	1	0.459445	245	0.772885	0.22449	0.188402	NA	0.853816	1.15418	0.739762	-108.482	229	248.963	304.983
MultiGB	X6_40548	nitrate_sensor	nitrate_sensor	1	0.460508	188	0.540358	0.12234	NA	14.5433	-0.013349	0.0180878	-0.738011	-54.9826	172	141.965	193.748
MultiGB	X6_85444	environment_feature	environment_featuresurface water layer (ENVO:00002042)	1	0.461297	245	0.976414	0.6	2.05432	NA	-0.26571	0.36067	-0.736713	-126.565	224	295.131	368.657
MultiGB	X6_44703	latitude_start	latitude_start	1	0.461302	245	0.750233	0.212245	NA	27.2676	0.00538893	0.00731492	0.736704	-101.959	230	233.918	286.437
MultiGB	X6_129429	environment_feature	environment_featuresurface water layer (ENVO:00002042)	1	0.46132	245	0.57367	0.134694	2.05432	NA	0.439262	0.596276	0.736675	-64.0175	224	170.035	243.561
BigG	X6_50324	salinity_sensor	salinity_sensor	1	0.461358	21	0.970951	0.666667	NA	0.816754	-3.33786	4.53137	-0.736612	-5.39595	12	28.7919	38.1926
BigG	X6_40548	oxygen_sensor	oxygen_sensor	1	0.461961	21	0.75165	0.190476	NA	42.6423	0.0822807	0.111852	0.735622	-5.03706	12	28.0741	37.4748
MultiGB	X6_107271	longitude_start	longitude_start	1	0.463028	245	0.491135	0.106122	NA	70.2981	-0.00295762	0.00403016	-0.733871	-70.1573	229	172.315	228.335
SmallG	X6_30143	latitude_end	latitude_end	1	0.463366	21	0.75165	0.809524	NA	19.1698	-51.8396	70.6921	-0.733315	-4.00479	12	26.0096	35.4103
SmallG	X6_61956	salinity_sensor	salinity_sensor	1	0.464672	20	0.774632	0.2	NA	0.885568	-3.3721	4.61189	-0.731175	-3.41965	11	24.8393	33.8009
MediumG	X6_72946	longitude_start	longitude_start	1	0.466551	18	0.977418	0.666667	NA	65.9818	0.81056	1.11325	0.728101	-6.54845	9	31.0969	39.1102
SmallG	X6_84702	temperature	temperature	1	0.466721	21	1	0.428571	NA	6.26599	-0.165464	0.22734	-0.727825	-8.6185	12	35.237	44.6377
MultiGB	X6_84702	longitude_start	longitude_start	1	0.466936	245	0.807883	0.244898	NA	70.2981	-0.00200633	0.00275793	-0.727474	-111.471	229	254.942	310.963
BigG	X6_90193	latitude_end	latitude_end	1	0.47066	21	0.75165	0.190476	NA	14.4174	-26.2729	36.4191	-0.721406	-5.03562	12	28.0712	37.4719
MediumG	X6_177585	oxygen_sensor	oxygen_sensor	1	0.471469	18	0.915825	0.277778	NA	44.9922	-0.0285394	0.039633	-0.720091	-7.07018	9	32.1404	40.1537
MediumG	X6_72946	salinity_sensor	salinity_sensor	1	0.476379	18	0.977418	0.666667	NA	0.776493	1.27289	1.78742	0.712139	-6.52729	9	31.0546	39.0679
BigG	X6_40548	longitude_start	longitude_start	1	0.47708	21	0.75165	0.190476	NA	64.7478	-3.40697	4.79175	-0.711007	-4.78896	12	27.5779	36.9786
BigG	X6_70545	longitude_end	longitude_end	1	0.477811	21	0.970951	0.666667	NA	64.7542	13.6618	19.2466	0.709827	-6.67599	12	31.352	40.7527
BigG	X7_76396	chlorophyll_sensor	chlorophyll_sensor	1	0.47856	21	1	0.52381	NA	0.333753	7.4841	10.5615	0.708621	-5.46093	12	28.9219	38.3226
BigG	X7_75643	salinity_sensor	salinity_sensor	1	0.478811	21	0.63431	0.142857	NA	0.816754	2.28933	3.23253	0.708216	-4.09692	12	26.1938	35.5945
MediumG	X6_113155	longitude_start	longitude_start	1	0.479463	18	0.915825	0.277778	NA	65.9818	-4.87441	6.89288	-0.707167	-4.74887	9	27.4977	35.5111
BigG	X6_137666	oxygen_sensor	oxygen_sensor	1	0.480116	21	0.998846	0.380952	NA	42.6423	-0.0121001	0.0171361	-0.706117	-10.1262	12	38.2525	47.6532
BigG	X7_106635	oxygen_sensor	oxygen_sensor	1	0.481435	21	1	0.428571	NA	42.6423	0.0162257	0.0230479	0.703997	-7.69609	12	33.3922	42.7929
BigG	X6_44670	latitude_start	latitude_start	1	0.48289	21	1	0.428571	NA	9.74844	0.579309	0.825623	0.701663	-7.91952	13	31.839	40.1952
SmallG	X6_61956	oxygen_sensor	oxygen_sensor	1	0.483689	21	0.75165	0.190476	NA	78.9923	0.032069	0.0457879	0.700382	-3.53815	12	25.0763	34.477
MediumG	X6_84702	salinity_sensor	salinity_sensor	1	0.484012	18	0.915825	0.277778	NA	0.776493	-2.55476	3.65036	-0.699864	-5.00321	9	28.0064	36.0198
SmallG	X6_142856	longitude_start	longitude_start	1	0.485179	21	0.75165	0.190476	NA	98.2793	-0.339118	0.485845	-0.697997	-4.30898	12	26.618	36.0187
SmallG	X6_129429	oxygen_sensor	oxygen_sensor	1	0.485571	21	0.845351	0.238095	NA	78.9923	-0.0221408	0.031749	-0.69737	-3.77527	12	25.5505	34.9512
MultiGB	X7_76396	longitude_start	longitude_start	1	0.4856	245	0.438511	0.0897959	NA	70.2981	-0.00489273	0.00701644	-0.697324	-42.913	229	117.826	173.846
MultiGB	X6_58065	latitude_start	latitude_start	1	0.485718	245	0.883966	0.702041	NA	27.2676	0.00456571	0.00654925	0.697135	-128.141	230	286.282	338.801
BigG	X6_110310	longitude_start	longitude_start	1	0.487004	21	1	0.52381	NA	64.7478	0.210685	0.303108	0.695082	-10.0968	12	38.1936	47.5943
SmallG	X6_113155	depth	depth	1	0.487037	21	0.75165	0.190476	NA	211.171	-0.00392183	0.00564267	-0.69503	-6.33373	12	30.6675	40.0682
BigG	X6_31735	oxygen_sensor	oxygen_sensor	1	0.488348	21	0.998846	0.619048	NA	42.6423	-0.0683959	0.0987041	-0.692939	-5.89357	12	29.7871	39.1878
BigG	X6_110310	longitude_end	longitude_end	1	0.4884	21	1	0.52381	NA	64.7542	0.20865	0.301145	0.692856	-10.1022	12	38.2044	47.6051
MultiGB	X6_139150	latitude_end	latitude_end	1	0.4903	243	0.817789	0.251029	NA	27.4564	-0.066577	0.0965118	-0.689832	-101.41	227	234.821	290.71
BigG	X6_57620	longitude_start	longitude_start	1	0.490675	21	0.918296	0.714286	NA	64.7478	1.01767	1.47652	0.689235	-9.61043	12	37.2209	46.6216
SmallG	X6_44703	latitude_end	latitude_end	1	0.490874	21	0.918296	0.285714	NA	19.1698	43.7129	63.4513	0.68892	-4.79717	12	27.5943	36.995
MultiGB	X6_105544	environment_feature	environment_featuresurface water layer (ENVO:00002042)	1	0.491731	245	0.772885	0.22449	2.05432	NA	-0.328555	0.477858	-0.687559	-95.3171	224	232.634	306.161
BigG	X6_90193	latitude_start	latitude_start	1	0.491774	21	0.75165	0.190476	NA	9.74844	-0.3292	0.478843	-0.68749	-5.84296	13	27.6859	36.0421
SmallG	X7_106635	salinity_sensor	salinity_sensor	1	0.491945	20	0.938681	0.3	NA	0.885568	-1.20902	1.75929	-0.687219	-8.69628	11	35.3926	44.3542
SmallG	X6_57068	nitrate_sensor	nitrate_sensor	1	0.493168	18	0.977418	0.666667	NA	13.7293	1.24502	1.81681	0.685278	-3.78845	9	25.5769	33.5903
MultiGB	X6_80056	environment_feature	environment_featuresurface water (ENVO:00002042) layer	1	0.494106	245	0.963238	0.620408	2.05432	NA	-0.708459	1.03607	-0.683792	-111.353	224	264.707	338.233
BigG	X6_112086	latitude_start	latitude_start	1	0.494462	21	0.63431	0.142857	NA	9.74844	-14.7404	21.5746	-0.683229	-4.01519	13	24.0304	32.3866
MediumG	X6_144093	latitude_start	latitude_start	1	0.494606	18	0.546506	0.111111	NA	9.13859	-0.295688	0.432926	-0.683001	-3.76506	10	23.5301	30.6531
SmallG	X6_142856	longitude_end	longitude_end	1	0.496546	21	0.75165	0.190476	NA	98.2927	-0.324714	0.477566	-0.679935	-4.32744	12	26.6549	36.0556
MultiGB	X7_76396	temperature	temperature	1	0.497084	240	0.444825	0.0916667	NA	7.88047	-0.0272725	0.0401606	-0.679085	-42.9101	224	117.82	173.51
BigG	X6_177585	salinity_sensor	salinity_sensor	1	0.498264	21	0.970951	0.333333	NA	0.816754	1.28261	1.89392	0.677225	-8.4922	12	34.9844	44.3851
MultiGB	X6_57620	environment_feature	environment_featuremarine epipelagic mixed layer (ENVO:xxxxxxxxx)	1	0.498613	245	0.960292	0.37551	2.05432	NA	0.965744	1.42719	0.676674	-117.407	224	276.814	350.34
MediumG	X6_82267	chlorophyll_sensor	chlorophyll_sensor	1	0.501187	18	0.824966	0.222222	NA	0.35391	-462.38	687.429	-0.672623	-2.74242	9	23.4848	31.4982
MultiGB	X6_55806	environment_feature	environment_featuresurface water layer (ENVO:00002042)	1	0.501364	245	0.452083	0.0938776	2.05432	NA	0.440703	0.655472	0.672345	-50.6547	224	143.309	216.836
SmallG	X6_158611	depth	depth	1	0.501577	21	0.918296	0.285714	NA	211.171	0.00280726	0.0041774	0.67201	-9.52894	12	37.0579	46.4586
MultiGB	X6_99092	environment_feature	environment_featuresurface water (ENVO:00002042) layer	1	0.505624	245	0.772885	0.22449	2.05432	NA	0.706806	1.0618	0.665666	-91.0445	224	224.089	297.615
BigG	X6_144436	nitrate_sensor	nitrate_sensor	1	0.50649	19	0.996792	0.368421	NA	14.7523	-0.112841	0.169861	-0.664313	-3.95607	10	25.9121	34.4121
BigG	X6_122858	latitude_start	latitude_start	1	0.506726	21	0.998846	0.619048	NA	9.74844	0.301476	0.454068	0.663945	-4.49219	13	24.9844	33.3406
MediumG	X6_129429	latitude_start	latitude_start	1	0.508352	18	0.824966	0.222222	NA	9.13859	0.499976	0.755929	0.661406	-6.21174	10	28.4235	35.5464
SmallG	X6_36193	temperature	temperature	1	0.508542	21	1	0.428571	NA	6.26599	-0.333347	0.504223	-0.66111	-4.08073	12	26.1615	35.5622
SmallG	X6_36193	oxygen_sensor	oxygen_sensor	1	0.509085	21	1	0.428571	NA	78.9923	-0.0345466	0.0523225	-0.660264	-4.0418	12	26.0836	35.4843
BigG	X6_84046	longitude_end	longitude_end	1	0.509943	21	1	0.428571	NA	64.7542	1.02249	1.55176	0.658927	-8.70409	12	35.4082	44.8089
MultiGB	X6_179748	latitude_start	latitude_start	1	0.510613	245	0.626257	0.155102	NA	27.2676	-0.00571099	0.00868086	-0.657883	-82.4071	230	194.814	247.333
BigG	X6_63487	latitude_start	latitude_start	1	0.510712	21	0.918296	0.714286	NA	9.74844	50.6902	77.0684	0.65773	-3.81883	13	23.6377	31.9938
BigG	X7_75643	depth	depth	1	0.511352	21	0.63431	0.142857	NA	306.277	0.00372959	0.005679	0.656733	-4.25936	12	26.5187	35.9194
BigG	X6_137666	environment_feature	environment_featuremarine epipelagic mixed layer (ENVO:xxxxxxxxx)	1	0.511369	21	0.998846	0.380952	1.99154	NA	-1.81068	2.7572	-0.656708	-9.65916	10	41.3183	52.8081
BigG	X6_84046	oxygen_sensor	oxygen_sensor	1	0.51153	21	1	0.428571	NA	42.6423	-0.533922	0.81334	-0.656457	-4.37744	12	26.7549	36.1556
MultiGB	X7_76396	longitude_end	longitude_end	1	0.512057	243	0.441013	0.090535	NA	71.0003	-0.00460828	0.00702868	-0.655639	-42.843	227	117.686	173.575
MultiGB	X7_76396	chlorophyll_sensor	chlorophyll_sensor	1	0.513269	240	0.444825	0.0916667	NA	0.226459	-0.65061	0.995188	-0.653756	-42.9122	224	117.824	173.515
MultiGB	X6_84046	depth	depth	1	0.513322	245	0.626257	0.155102	NA	253.298	0.000495938	0.000758695	0.653673	-86.505	229	205.01	261.03
BigG	X6_67816	longitude_start	longitude_start	1	0.514127	21	1	0.571429	NA	64.7478	0.75604	1.15882	0.652425	-12.0917	12	42.1834	51.5841
BigG	X6_57620	latitude_start	latitude_start	1	0.514944	21	0.918296	0.714286	NA	9.74844	0.242411	0.372276	0.651158	-10.89	13	37.78	46.1362
MultiGB	X6_149740	depth	depth	1	0.517519	245	0.395965	0.077551	NA	253.298	0.000700285	0.00108207	0.647174	-41.0682	229	114.136	170.156
SmallG	X6_70337	longitude_end	longitude_end	1	0.517599	21	0.998846	0.380952	NA	98.2927	0.612725	0.946951	0.64705	-4.56792	12	27.1358	36.5365
MultiGB	X6_24791	latitude_start	latitude_start	1	0.517963	245	0.898664	0.310204	NA	27.2676	-0.00488593	0.00755765	-0.646488	-131.351	230	292.701	345.22
MediumG	X6_137666	oxygen_sensor	oxygen_sensor	1	0.519162	18	0.915825	0.277778	NA	44.9922	-0.156078	0.242117	-0.644637	-1.56905	9	21.1381	29.1515
BigG	X7_76396	longitude_start	longitude_start	1	0.519686	21	1	0.52381	NA	64.7478	1.89639	2.94548	0.64383	-5.51478	12	29.0296	38.4303
SmallG	X6_99002	temperature	temperature	1	0.51975	21	0.998846	0.380952	NA	6.26599	-0.178075	0.27663	-0.643731	-2.85957	12	23.7191	33.1198
BigG	X6_44670	latitude_end	latitude_end	1	0.519807	21	1	0.428571	NA	14.4174	-17.0767	26.5313	-0.643643	-7.63772	12	33.2754	42.6761
MultiGB	X7_106635	latitude_end	latitude_end	1	0.520148	243	0.619262	0.152263	NA	27.4564	-0.0727355	0.113098	-0.643117	-79.0001	227	190	245.889
MultiGB	X6_177585	latitude_end	latitude_end	1	0.520232	243	0.704269	0.1893	NA	27.4564	-0.0327197	0.0508869	-0.642988	-101.554	227	235.107	290.996
MediumG	X6_85444	chlorophyll_sensor	chlorophyll_sensor	1	0.521208	18	0.977418	0.666667	NA	0.35391	-33.5763	52.3416	-0.641484	-2.89043	9	23.7809	31.7942
SmallG	X6_36193	latitude_end	latitude_end	1	0.522287	21	1	0.428571	NA	19.1698	-90.8254	141.954	-0.639824	-4.09121	12	26.1824	35.5831
MediumG	X6_82267	latitude_start	latitude_start	1	0.52389	18	0.824966	0.222222	NA	9.13859	-18.6183	29.2115	-0.637361	-3.73087	10	23.4617	30.5847
BigG	X6_57620	chlorophyll_sensor	chlorophyll_sensor	1	0.524267	21	0.918296	0.714286	NA	0.333753	1.18093	1.85453	0.636781	-10.6685	12	39.337	48.7377
BigG	X6_70545	oxygen_sensor	oxygen_sensor	1	0.527585	21	0.970951	0.666667	NA	42.6423	-0.0145065	0.0229644	-0.631696	-11.0887	12	40.1774	49.5781
MediumG	X6_72946	oxygen_sensor	oxygen_sensor	1	0.527977	18	0.977418	0.666667	NA	44.9922	0.0324953	0.0514901	0.631097	-6.24041	9	30.4808	38.4942
SmallG	X6_85444	chlorophyll_sensor	chlorophyll_sensor	1	0.529127	21	0.970951	0.666667	NA	0.106179	-8.56572	13.6107	-0.629339	-3.48959	12	24.9792	34.3799
MultiGB	X6_87685	environment_feature	environment_featuresurface water layer (ENVO:00002042)	1	0.529894	245	0.957241	0.628571	2.05432	NA	-0.235984	0.37567	-0.628168	-110.899	224	263.798	337.324
MultiGB	X6_58175	protocol_type	protocol_typeGIRUS	1	0.530468	245	0.862744	0.281633	0.188402	NA	0.615971	0.981953	0.627292	-120.689	229	273.378	329.398
MultiGB	X6_153216	environment_feature	environment_featuremesopelagic zone (ENVO:00000213)	1	0.531439	245	0.410465	0.0816327	2.05432	NA	-0.583397	0.932226	-0.625811	-32.5645	224	107.129	180.655
BigG	X6_44703	nitrate_sensor	nitrate_sensor	1	0.53246	19	0.996792	0.368421	NA	14.7523	0.0329486	0.0527806	0.624255	-7.58703	10	33.1741	41.674
MultiGB	X6_50324	temperature	temperature	1	0.532595	240	0.853684	0.275	NA	7.88047	-0.0147505	0.0236368	-0.62405	-123.881	224	279.763	335.453
BigG	X6_40548	depth	depth	1	0.53333	21	0.75165	0.190476	NA	306.277	-0.00352392	0.005657	-0.622931	-5.17302	12	28.346	37.7467
MediumG	X6_58175	temperature	temperature	1	0.533941	18	1	0.388889	NA	7.57633	0.128715	0.206937	0.622002	-7.42982	9	32.8596	40.873
SmallG	X6_50324	chlorophyll_sensor	chlorophyll_sensor	1	0.535669	21	0.918296	0.714286	NA	0.106179	-47.3015	76.3697	-0.619375	-4.81542	12	27.6308	37.0315
MultiGB	X6_58175	chlorophyll_sensor	chlorophyll_sensor	1	0.536058	240	0.865148	0.283333	NA	0.226459	-0.464483	0.750636	-0.618786	-117.63	224	267.261	322.951
MultiGB	X6_57068	environment_feature	environment_featuresurface water (ENVO:00002042) layer	1	0.537027	245	0.69221	0.183673	2.05432	NA	0.843045	1.36566	0.617316	-100.447	224	242.894	316.421
BigG	X6_153216	longitude_start	longitude_start	1	0.537178	21	0.918296	0.285714	NA	64.7478	-0.714728	1.15823	-0.617086	-8.18836	12	34.3767	43.7774
MultiGB	X6_113155	salinity_sensor	salinity_sensor	1	0.538057	233	0.859362	0.27897	NA	1.53736	-0.0941633	0.152924	-0.615753	-112.399	217	256.799	312.016
MultiGB	X6_56522	protocol_type	protocol_typeGIRUS	1	0.538136	245	0.91668	0.326531	0.188402	NA	-0.773286	1.25608	-0.615634	-130.667	229	293.335	349.355
SmallG	X6_57620	nitrate_sensor	nitrate_sensor	1	0.538659	18	0.977418	0.333333	NA	13.7293	0.32601	0.530233	0.614843	-3.05188	9	24.1038	32.1171
MultiGB	X6_173992	environment_feature	environment_featuresurface water layer (ENVO:00002042)	1	0.538942	245	0.478385	0.102041	2.05432	NA	0.499372	0.812761	0.614414	-46.5886	224	135.177	208.704
MultiGB	X6_153216	oxygen_sensor	oxygen_sensor	1	0.539281	229	0.430377	0.0873362	NA	75.3494	-0.00314186	0.00511787	-0.613901	-48.7734	213	129.547	184.486
MediumG	X6_85044	longitude_start	longitude_start	1	0.539996	18	0.824966	0.777778	NA	65.9818	13.0581	21.3083	0.61282	-4.66249	9	27.325	35.3383
MultiGB	X6_42014	latitude_end	latitude_end	1	0.540272	243	0.906282	0.316872	NA	27.4564	-0.0794607	0.129752	-0.612402	-129.186	227	290.373	346.262
MediumG	X6_103923	latitude_start	latitude_start	1	0.54097	18	0.915825	0.277778	NA	9.13859	-46.007	75.2552	-0.611347	-3.51287	10	23.0257	30.1487
MediumG	X6_84702	longitude_start	longitude_start	1	0.541604	18	0.915825	0.277778	NA	65.9818	-3.30131	5.40854	-0.610389	-2.98903	9	23.9781	31.9914
MultiGB	X6_40548	latitude_start	latitude_start	1	0.54241	245	0.478385	0.102041	NA	27.2676	0.00615528	0.0101043	0.609173	-62.9621	230	155.924	208.443
SmallG	X6_85444	depth	depth	1	0.543479	21	0.970951	0.666667	NA	211.171	0.0832152	0.136966	0.607561	-2.33578	12	22.6716	32.0723
MediumG	X6_70337	nitrate_sensor	nitrate_sensor	1	0.54412	17	0.852405	0.235294	NA	14.656	0.108473	0.178822	0.606595	-3.38315	8	24.7663	32.2652
MediumG	X6_177585	salinity_sensor	salinity_sensor	1	0.54426	18	0.915825	0.277778	NA	0.776493	-0.999971	1.64907	-0.606384	-7.51601	9	33.032	41.0454
MultiGB	X6_84046	temperature	temperature	1	0.544426	240	0.624031	0.154167	NA	7.88047	0.0168124	0.0277372	0.606134	-84.1602	224	200.32	256.011
SmallG	X6_142856	depth	depth	1	0.545063	21	0.75165	0.190476	NA	211.171	0.0081202	0.013418	0.605174	-4.35671	12	26.7134	36.1141
BigG	X6_72946	latitude_start	latitude_start	1	0.545422	21	0.998846	0.619048	NA	9.74844	0.144635	0.239211	0.604634	-7.52198	13	31.044	39.4001
BigG	X6_80255	salinity_sensor	salinity_sensor	1	0.545938	21	0.918296	0.285714	NA	0.816754	-1.3644	2.25947	-0.603858	-7.8549	12	33.7098	43.1105
MultiGB	X6_63487	latitude_end	latitude_end	1	0.54607	243	0.704269	0.1893	NA	27.4564	-0.318903	0.528283	-0.60366	-97.8375	227	227.675	283.564
MultiGB	X7_56523	latitude_end	latitude_end	1	0.547169	243	0.848806	0.271605	NA	27.4564	-0.202523	0.336412	-0.602008	-127.232	227	286.465	342.354
BigG	X6_99002	depth	depth	1	0.548116	21	0.970951	0.666667	NA	306.277	-0.00722315	0.0120269	-0.600585	-6.05761	12	30.1152	39.5159
MediumG	X6_99002	temperature	temperature	1	0.548752	18	0.977418	0.333333	NA	7.57633	0.213732	0.356439	0.599631	-6.46401	9	30.928	38.9414
SmallG	X6_179748	temperature	temperature	1	0.548818	21	0.845351	0.238095	NA	6.26599	0.115376	0.192444	0.599533	-6.89248	12	31.785	41.1857
BigG	X6_128749	temperature	temperature	1	0.549466	21	0.845351	0.238095	NA	7.97302	-0.0723481	0.12087	-0.59856	-6.57808	12	31.1562	40.5569
SmallG	X6_179748	depth	depth	1	0.549796	21	0.845351	0.238095	NA	211.171	-0.00334938	0.00560035	-0.598066	-6.92114	12	31.8423	41.243
MediumG	X6_36193	latitude_start	latitude_start	1	0.553574	18	0.915825	0.277778	NA	9.13859	0.790798	1.33487	0.592414	-4.71973	10	25.4395	32.5624
MediumG	X6_113155	salinity_sensor	salinity_sensor	1	0.55433	18	0.915825	0.277778	NA	0.776493	-1.38473	2.3419	-0.591284	-5.37729	9	28.7546	36.7679
MultiGB	X6_32445	latitude_end	latitude_end	1	0.554648	243	0.817789	0.251029	NA	27.4564	-0.634197	1.07344	-0.590809	-104.859	227	241.718	297.607
SmallG	X6_31735	depth	depth	1	0.555172	21	0.970951	0.333333	NA	211.171	0.00750972	0.0127277	0.590029	-4.06644	12	26.1329	35.5336
BigG	X6_99092	environment_feature	environment_featuremesopelagic zone (ENVO:00000213)	1	0.556255	21	1	0.428571	1.99154	NA	1.9278	3.27626	0.588414	-6.31637	10	34.6327	46.1225
MultiGB	X6_179748	environment_feature	environment_featuremesopelagic zone (ENVO:00000213) & marine oxygen minimum zone (ENVO:01000065)	1	0.556795	245	0.626257	0.155102	2.05432	NA	-0.720937	1.2269	-0.587608	-66.6593	224	175.319	248.845
MultiGB	X6_85044	longitude_end	longitude_end	1	0.557711	243	0.956476	0.62963	NA	71.0003	-0.00150732	0.00257114	-0.586244	-143.174	227	318.349	374.238
MultiGB	X6_167637	oxygen_sensor	oxygen_sensor	1	0.558623	229	1	0.489083	NA	75.3494	-0.00164979	0.0028207	-0.584888	-108.183	213	248.365	303.305
BigG	X6_99002	oxygen_sensor	oxygen_sensor	1	0.559872	21	0.970951	0.666667	NA	42.6423	0.0966404	0.165755	0.583032	-4.67523	12	27.3505	36.7512
SmallG	X6_72946	depth	depth	1	0.559875	21	0.970951	0.333333	NA	211.171	0.0023272	0.00399158	0.583027	-9.53414	12	37.0683	46.469
BigG	X6_40548	longitude_end	longitude_end	1	0.560404	21	0.75165	0.190476	NA	64.7542	-3.60647	6.19411	-0.582241	-4.73782	12	27.4756	36.8763
SmallG	X6_57620	latitude_end	latitude_end	1	0.560834	21	0.918296	0.285714	NA	19.1698	17.1062	29.4122	0.581603	-8.91046	12	35.8209	45.2216
BigG	X6_70545	depth	depth	1	0.560921	21	0.970951	0.666667	NA	306.277	-0.00210106	0.00361333	-0.581474	-11.1632	12	40.3265	49.7272
BigG	X6_32445	nitrate_sensor	nitrate_sensor	1	0.561947	19	1	0.578947	NA	14.7523	-0.0299376	0.0516209	-0.579952	-8.10599	10	34.212	42.7119
SmallG	X6_129429	chlorophyll_sensor	chlorophyll_sensor	1	0.562548	21	0.845351	0.238095	NA	0.106179	-7.29579	12.5993	-0.579061	-3.92692	12	25.8538	35.2545
SmallG	X6_99002	nitrate_sensor	nitrate_sensor	1	0.562559	18	1	0.444444	NA	13.7293	0.0914347	0.157906	0.579045	-2.95711	9	23.9142	31.9276
BigG	X6_68805	oxygen_sensor	oxygen_sensor	1	0.563362	21	1	0.47619	NA	42.6423	-0.0143138	0.0247705	-0.577856	-6.5805	12	31.161	40.5617
BigG	X7_106635	temperature	temperature	1	0.565826	21	1	0.428571	NA	7.97302	0.0949447	0.165348	0.57421	-7.81321	12	33.6264	43.0271
MultiGB	X6_167637	environment_feature	environment_featuremesopelagic zone (ENVO:00000213)	1	0.566635	245	1	0.510204	2.05432	NA	-0.309826	0.540695	-0.573015	-111.157	224	264.315	337.841
MultiGB	X6_70847	latitude_start	latitude_start	1	0.566727	245	0.465371	0.0979592	NA	27.2676	-0.00626176	0.0109303	-0.572879	-64.2884	230	158.577	211.096
BigG	X6_57620	longitude_end	longitude_end	1	0.567066	21	0.918296	0.714286	NA	64.7542	0.782045	1.36631	0.572378	-9.71031	12	37.4206	46.8213
MultiGB	X6_68805	latitude_end	latitude_end	1	0.567424	243	0.58763	0.139918	NA	27.4564	-0.0873373	0.152728	-0.571849	-77.5869	227	187.174	243.063
MultiGB	X6_110310	chlorophyll_sensor	chlorophyll_sensor	1	0.567438	240	0.822787	0.254167	NA	0.226459	0.407569	0.712747	0.571829	-118.406	224	268.812	324.502
BigG	X6_44703	latitude_start	latitude_start	1	0.567864	21	0.970951	0.333333	NA	9.74844	9.12698	15.9786	0.5712	-7.78399	13	31.568	39.9242
SmallG	X6_70337	longitude_start	longitude_start	1	0.569092	21	0.998846	0.380952	NA	98.2793	0.564689	0.991745	0.569389	-4.60051	12	27.201	36.6017
MultiGB	X6_49036	chlorophyll_sensor	chlorophyll_sensor	1	0.569687	240	0.915177	0.675	NA	0.226459	0.443313	0.779777	0.568513	-105.599	224	243.198	298.889
MultiGB	X6_36313	latitude_start	latitude_start	1	0.56984	245	0.787289	0.232653	NA	27.2676	-0.00445502	0.00783938	-0.568287	-113.56	230	257.121	309.64
BigG	X6_36193	latitude_end	latitude_end	1	0.570828	21	0.918296	0.714286	NA	14.4174	9.54612	16.8412	0.566833	-9.59137	12	37.1827	46.5834
BigG	X6_177585	longitude_end	longitude_end	1	0.571136	21	0.970951	0.333333	NA	64.7542	-0.207583	0.366509	-0.566379	-8.49217	12	34.9843	44.385
MultiGB	X6_57620	environment_feature	environment_featuresurface water layer (ENVO:00002042)	1	0.571262	245	0.960292	0.37551	2.05432	NA	0.230567	0.407221	0.566195	-117.407	224	276.814	350.34
MediumG	X6_80056	latitude_start	latitude_start	1	0.57152	18	1	0.444444	NA	9.13859	0.613105	1.08358	0.565815	-10.0013	10	36.0026	43.1256
BigG	X6_72946	latitude_end	latitude_end	1	0.571709	21	0.998846	0.619048	NA	14.4174	14.8404	26.2412	0.565537	-5.36684	12	28.7337	38.1344
MultiGB	X6_57620	latitude_end	latitude_end	1	0.5725	243	0.956476	0.37037	NA	27.4564	-0.497039	0.880691	-0.564374	-134.813	227	301.625	357.514
SmallG	X6_70545	temperature	temperature	1	0.572877	21	0.918296	0.285714	NA	6.26599	-0.074444	0.132035	-0.563819	-8.70826	12	35.4165	44.8172
BigG	X6_74526	salinity_sensor	salinity_sensor	1	0.573093	21	0.845351	0.238095	NA	0.816754	-1.07602	1.90952	-0.563502	-4.26349	12	26.527	35.9277
BigG	X6_122858	salinity_sensor	salinity_sensor	1	0.57339	21	0.998846	0.619048	NA	0.816754	-1.75628	3.11914	-0.563066	-4.31672	12	26.6334	36.0341
MultiGB	X6_142856	oxygen_sensor	oxygen_sensor	1	0.573678	229	0.430377	0.0873362	NA	75.3494	0.00294863	0.00524068	0.562642	-47.0654	213	126.131	181.07
SmallG	X6_24791	depth	depth	1	0.574902	21	1	0.47619	NA	211.171	0.00900683	0.0160593	0.560847	-3.90109	12	25.8022	35.2029
BigG	X6_177585	longitude_start	longitude_start	1	0.574947	21	0.970951	0.333333	NA	64.7478	-0.196759	0.350867	-0.560781	-8.50818	12	35.0164	44.4171
MultiGB	X6_99092	oxygen_sensor	oxygen_sensor	1	0.576169	229	0.753823	0.213974	NA	75.3494	-0.00159427	0.00285206	-0.558989	-87.1212	213	206.242	261.182
BigG	X6_72946	oxygen_sensor	oxygen_sensor	1	0.576407	21	0.998846	0.619048	NA	42.6423	0.0354455	0.0634495	0.55864	-7.35148	12	32.703	42.1037
MultiGB	X6_140225	environment_feature	environment_featuremesopelagic zone (ENVO:00000213) & marine oxygen minimum zone (ENVO:01000065)	1	0.576646	245	0.334397	0.0612245	2.05432	NA	-0.781143	1.39917	-0.558291	-39.094	224	120.188	193.714
MultiGB	X6_63487	environment_feature	environment_featuresurface water (ENVO:00002042) layer	1	0.579992	245	0.700962	0.187755	2.05432	NA	0.699049	1.2632	0.553396	-91.0897	224	224.179	297.706
SmallG	X6_94538	oxygen_sensor	oxygen_sensor	1	0.580946	21	1	0.428571	NA	78.9923	-0.0614503	0.111322	-0.552004	-2.18221	12	22.3644	31.7651
SmallG	X6_19736	latitude_start	latitude_start	1	0.581177	21	1	0.52381	NA	19.1791	0.104335	0.189128	0.551667	-4.20392	13	24.4078	32.764
BigG	X6_172785	longitude_start	longitude_start	1	0.581333	21	0.970951	0.333333	NA	64.7478	-0.272989	0.495049	-0.551439	-6.95244	12	31.9049	41.3056
MultiGB	X6_107346	latitude_end	latitude_end	1	0.581497	243	0.352454	0.0658436	NA	27.4564	0.0293436	0.0532359	0.551199	-45.8426	227	123.685	179.574
BigG	X6_57750	salinity_sensor	salinity_sensor	1	0.582048	21	0.63431	0.142857	NA	0.816754	-0.696904	1.26619	-0.550396	-5.35492	12	28.7098	38.1106
MultiGB	X6_44670	longitude_end	longitude_end	1	0.582157	243	0.629419	0.156379	NA	71.0003	0.0018104	0.00329023	0.550236	-83.2152	227	198.43	254.319
MultiGB	X6_50324	environment_feature	environment_featuremesopelagic zone (ENVO:00000213) & marine oxygen minimum zone (ENVO:01000065)	1	0.58242	245	0.868227	0.285714	2.05432	NA	0.463281	0.842555	0.549853	-115.849	224	273.697	347.224
MultiGB	X6_124665	protocol_type	protocol_typeGIRUS	1	0.582845	245	0.998944	0.542857	0.188402	NA	0.560418	1.02036	0.549234	-154.959	229	341.918	397.938
MultiGB	X6_33024	longitude_start	longitude_start	1	0.582946	245	0.424643	0.914286	NA	70.2981	0.00307518	0.00560054	0.549087	-55.6313	229	143.263	199.283
BigG	X6_83294	salinity_sensor	salinity_sensor	1	0.582967	21	0.845351	0.238095	NA	0.816754	-0.854079	1.55554	-0.549056	-5.46281	12	28.9256	38.3263
BigG	X6_84046	longitude_start	longitude_start	1	0.583711	21	1	0.428571	NA	64.7478	1.2331	2.25029	0.547972	-8.63813	12	35.2763	44.677
BigG	X6_67816	longitude_end	longitude_end	1	0.584584	21	1	0.571429	NA	64.7542	0.594242	1.08696	0.546701	-12.1747	12	42.3494	51.7501
SmallG	X6_57068	longitude_start	longitude_start	1	0.584817	21	1	0.571429	NA	98.2793	-0.930117	1.70238	-0.546362	-3.03197	12	24.0639	33.4646
MultiGB	X6_167637	longitude_end	longitude_end	1	0.585035	243	1	0.510288	NA	71.0003	0.0015828	0.00289866	0.546045	-116.046	227	264.093	319.982
MultiGB	X6_84702	protocol_type	protocol_typeGIRUS	1	0.585155	245	0.807883	0.244898	0.188402	NA	0.846003	1.54982	0.545871	-111.589	229	255.178	311.198
MultiGB	X6_56522	latitude_end	latitude_end	1	0.586003	243	0.919519	0.329218	NA	27.4564	-0.0749859	0.13768	-0.544637	-129.554	227	291.108	346.996
BigG	X6_31735	latitude_end	latitude_end	1	0.586086	21	0.998846	0.619048	NA	14.4174	-43.0524	79.0654	-0.544517	-6.03909	12	30.0782	39.4789
MultiGB	X6_32445	protocol_type	protocol_typeGIRUS	1	0.587022	245	0.814484	0.24898	0.188402	NA	0.660622	1.21627	0.543156	-106.05	229	244.1	300.12
MultiGB	X6_80056	latitude_end	latitude_end	1	0.58709	243	0.962576	0.621399	NA	27.4564	-0.0126786	0.0233466	-0.543057	-139.899	227	311.798	367.687
MultiGB	X6_99092	latitude_end	latitude_end	1	0.587859	243	0.776232	0.226337	NA	27.4564	-0.294734	0.543848	-0.541941	-100.236	227	232.472	288.361
SmallG	X6_57068	depth	depth	1	0.587862	21	1	0.571429	NA	211.171	-0.0502147	0.0926578	-0.541937	-4.09209	12	26.1842	35.5849
MultiGB	X6_85044	environment_feature	environment_featuremarine epipelagic mixed layer (ENVO:xxxxxxxxx)	1	0.588294	245	0.960292	0.62449	2.05432	NA	0.730826	1.35011	0.54131	-118.125	224	278.25	351.776
BigG	X6_172785	longitude_end	longitude_end	1	0.58839	21	0.970951	0.333333	NA	64.7542	-0.288775	0.533611	-0.541171	-6.93607	12	31.8721	41.2728
SmallG	X6_70337	nitrate_sensor	nitrate_sensor	1	0.589028	18	1	0.444444	NA	13.7293	0.214632	0.397286	0.540245	-4.75654	9	27.5131	35.5264
SmallG	X6_50324	oxygen_sensor	oxygen_sensor	1	0.590385	21	0.918296	0.714286	NA	78.9923	0.0119158	0.0221369	0.538279	-5.56236	12	29.1247	38.5254
BigG	X6_55806	latitude_end	latitude_end	1	0.591032	21	0.998846	0.380952	NA	14.4174	-9.77989	18.2005	-0.537341	-9.08002	12	36.16	45.5607
SmallG	X6_122858	latitude_start	latitude_start	1	0.591051	21	0.75165	0.190476	NA	19.1791	-0.494778	0.920837	-0.537314	-3.77887	13	23.5577	31.9139
BigG	X6_105544	latitude_start	latitude_start	1	0.591263	21	0.998846	0.619048	NA	9.74844	12.2974	22.8999	0.537007	-6.38785	13	28.7757	37.1319
MediumG	X6_149740	chlorophyll_sensor	chlorophyll_sensor	1	0.592159	18	0.915825	0.277778	NA	0.35391	-69.1035	128.994	-0.53571	-2.8474	9	23.6948	31.7081
SmallG	X7_106635	chlorophyll_sensor	chlorophyll_sensor	1	0.592764	21	0.970951	0.333333	NA	0.106179	3.85682	7.21123	0.534835	-9.49669	12	36.9934	46.3941
SmallG	X6_84702	depth	depth	1	0.593747	21	1	0.428571	NA	211.171	-0.00351614	0.00659176	-0.533414	-8.77529	12	35.5506	44.9513
SmallG	X6_142856	salinity_sensor	salinity_sensor	1	0.594245	20	0.774632	0.2	NA	0.885568	1.69036	3.17322	0.532695	-4.47169	11	26.9434	35.905
BigG	X6_32445	temperature	temperature	1	0.595307	21	1	0.52381	NA	7.97302	0.0585847	0.110296	0.531161	-9.27434	12	36.5487	45.9494
MultiGB	X6_107346	oxygen_sensor	oxygen_sensor	1	0.596947	229	0.351275	0.0655022	NA	75.3494	0.00242043	0.00457724	0.528796	-41.941	213	115.882	170.822
BigG	X6_149740	depth	depth	1	0.59734	21	0.63431	0.142857	NA	306.277	-0.00353226	0.00668698	-0.52823	-5.36063	12	28.7213	38.122
BigG	X6_67816	latitude_start	latitude_start	1	0.598189	21	1	0.571429	NA	9.74844	-0.0957089	0.181609	-0.527006	-12.6741	13	41.3482	49.7044
SmallG	X6_84702	latitude_start	latitude_start	1	0.598545	21	1	0.428571	NA	19.1791	0.0814111	0.154629	0.526493	-8.9418	13	33.8836	42.2398
MediumG	X6_84702	longitude_end	longitude_end	1	0.599169	18	0.915825	0.277778	NA	65.9792	-3.87489	7.37237	-0.525595	-2.95625	9	23.9125	31.9259
SmallG	X6_94538	latitude_start	latitude_start	1	0.600904	21	1	0.428571	NA	19.1791	-0.175938	0.336337	-0.523101	-2.50047	13	21.0009	29.3571
SmallG	X6_113155	nitrate_sensor	nitrate_sensor	1	0.601488	18	0.824966	0.222222	NA	13.7293	-0.0411786	0.0788466	-0.522263	-4.4518	9	26.9036	34.9169
BigG	X6_122858	longitude_start	longitude_start	1	0.601601	21	0.998846	0.619048	NA	64.7478	-0.238219	0.456272	-0.522099	-4.24221	12	26.4844	35.8851
MultiGB	X6_31735	environment_feature	environment_featuremesopelagic zone (ENVO:00000213) & marine oxygen minimum zone (ENVO:01000065)	1	0.601736	245	0.626257	0.155102	2.05432	NA	-0.689267	1.32067	-0.521906	-74.768	224	191.536	265.062
BigG	X7_76396	longitude_end	longitude_end	1	0.602805	21	1	0.52381	NA	64.7542	1.41702	2.72309	0.520371	-5.61421	12	29.2284	38.6291
MultiGB	X6_70337	latitude_end	latitude_end	1	0.604398	243	0.576684	0.135802	NA	27.4564	-0.185207	0.357484	-0.518086	-74.3563	227	180.713	236.601
SmallG	X6_57068	longitude_end	longitude_end	1	0.60458	21	1	0.571429	NA	98.2927	-0.841679	1.62541	-0.517825	-3.05621	12	24.1124	33.5131
BigG	X6_122858	longitude_end	longitude_end	1	0.606788	21	0.998846	0.619048	NA	64.7542	-0.263005	0.511023	-0.514663	-4.2164	12	26.4328	35.8335
MultiGB	X6_94538	chlorophyll_sensor	chlorophyll_sensor	1	0.607499	240	0.963047	0.379167	NA	0.226459	-0.374921	0.72992	-0.513647	-132.572	224	297.143	352.834
SmallG	X6_89611	nitrate_sensor	nitrate_sensor	1	0.608641	18	0.824966	0.222222	NA	13.7293	0.0618863	0.120868	0.512015	-4.06667	9	26.1333	34.1467
BigG	X6_153216	chlorophyll_sensor	chlorophyll_sensor	1	0.60868	21	0.918296	0.285714	NA	0.333753	-3.74557	7.31616	-0.511959	-8.28456	12	34.5691	43.9698
MediumG	X6_144093	depth	depth	1	0.608821	18	0.546506	0.111111	NA	267.954	0.0153289	0.0299535	0.511757	-3.55353	9	25.1071	33.1204
MultiGB	X7_76396	salinity_sensor	salinity_sensor	1	0.610209	233	0.454013	0.0944206	NA	1.53736	-0.153275	0.300671	-0.509775	-42.9921	217	117.984	173.201
SmallG	X6_113155	latitude_start	latitude_start	1	0.610317	21	0.75165	0.190476	NA	19.1791	0.0471717	0.0925625	0.50962	-6.65382	13	29.3076	37.6638
BigG	X6_128749	chlorophyll_sensor	chlorophyll_sensor	1	0.611067	21	0.845351	0.238095	NA	0.333753	4.18161	8.2226	0.508551	-6.61208	12	31.2242	40.6249
MultiGB	X6_153216	environment_feature	environment_featuremesopelagic zone (ENVO:00000213) & marine oxygen minimum zone (ENVO:01000065)	1	0.612203	245	0.410465	0.0816327	2.05432	NA	-0.841026	1.65905	-0.506931	-32.5645	224	107.129	180.655
MultiGB	X6_85444	latitude_start	latitude_start	1	0.61284	245	0.976414	0.6	NA	27.2676	-0.00316804	0.00626064	-0.506024	-145.16	230	320.32	372.839
MediumG	X7_106635	latitude_start	latitude_start	1	0.614156	18	0.824966	0.222222	NA	9.13859	-0.111355	0.220876	-0.50415	-5.81313	10	27.6263	34.7492
BigG	X6_99002	salinity_sensor	salinity_sensor	1	0.614568	21	0.970951	0.666667	NA	0.816754	0.855673	1.69923	0.503564	-6.25114	12	30.5023	39.903
BigG	X7_75643	longitude_start	longitude_start	1	0.614642	21	0.63431	0.142857	NA	64.7478	-0.362173	0.71937	-0.503458	-4.11711	12	26.2342	35.6349
MultiGB	X6_32445	salinity_sensor	salinity_sensor	1	0.614972	233	0.807699	0.244635	NA	1.53736	0.0763372	0.151767	0.502988	-99.1255	217	230.251	285.468
SmallG	X6_57620	longitude_start	longitude_start	1	0.615029	21	0.918296	0.285714	NA	98.2793	3.4334	6.82711	0.502907	-3.32218	12	24.6444	34.0451
SmallG	X6_158611	latitude_end	latitude_end	1	0.615291	21	0.918296	0.285714	NA	19.1698	-14.2937	28.4432	-0.502536	-9.65161	12	37.3032	46.7039
SmallG	X6_36193	depth	depth	1	0.615647	21	1	0.428571	NA	211.171	0.00485007	0.00966093	0.502029	-4.35342	12	26.7068	36.1075
MultiGB	X6_31735	environment_feature	environment_featuresurface water (ENVO:00002042) layer	1	0.616466	245	0.626257	0.155102	2.05432	NA	0.537497	1.07314	0.500866	-74.768	224	191.536	265.062
SmallG	X6_94749	oxygen_sensor	oxygen_sensor	1	0.616615	21	0.63431	0.142857	NA	78.9923	-0.00637367	0.0127307	-0.500654	-6.03602	12	30.072	39.4727
SmallG	X6_113155	chlorophyll_sensor	chlorophyll_sensor	1	0.616926	21	0.75165	0.190476	NA	0.106179	-4.99963	9.99503	-0.500211	-6.51848	12	31.037	40.4377
SmallG	X6_87685	latitude_end	latitude_end	1	0.617403	21	1	0.52381	NA	19.1698	-69.0059	138.141	-0.499534	-2.72968	12	23.4594	32.8601
SmallG	X6_87685	depth	depth	1	0.617573	21	1	0.52381	NA	211.171	-0.0526777	0.105505	-0.499293	-2.26862	12	22.5372	31.9379
MultiGB	X6_33024	latitude_end	latitude_end	1	0.618853	243	0.427083	0.91358	NA	27.4564	0.32106	0.645378	0.497476	-54.9513	227	141.903	197.792
BigG	X6_63063	latitude_start	latitude_start	1	0.620871	21	0.63431	0.142857	NA	9.74844	-0.270002	0.545882	-0.494616	-5.77963	13	27.5593	35.9154
BigG	X6_172785	latitude_end	latitude_end	1	0.622054	21	0.970951	0.333333	NA	14.4174	-14.5767	29.5709	-0.492942	-6.67238	12	31.3448	40.7455
MultiGB	X6_33024	latitude_start	latitude_start	1	0.622098	245	0.424643	0.914286	NA	27.2676	0.00507769	0.0103021	0.492879	-55.7827	230	141.565	194.084
BigG	X6_68805	latitude_end	latitude_end	1	0.622395	21	1	0.47619	NA	14.4174	-7.84545	15.9312	-0.492459	-6.64372	12	31.2874	40.6881
BigG	X6_84046	latitude_start	latitude_start	1	0.62253	21	1	0.428571	NA	9.74844	0.591423	1.20143	0.492267	-8.99962	13	33.9992	42.3554
SmallG	X6_94749	nitrate_sensor	nitrate_sensor	1	0.623897	18	0.703926	0.166667	NA	13.7293	-0.0331704	0.0676484	-0.490335	-5.83212	9	29.6642	37.6776
MultiGB	X6_107346	environment_feature	environment_featuresurface water layer (ENVO:00002042)	1	0.624792	245	0.350363	0.0653061	2.05432	NA	0.318156	0.650533	0.48907	-42.8637	224	127.727	201.254
SmallG	X6_44703	salinity_sensor	salinity_sensor	1	0.625285	20	0.938681	0.3	NA	0.885568	1.95045	3.99376	0.488374	-4.97083	11	27.9417	36.9033
MediumG	X7_106635	oxygen_sensor	oxygen_sensor	1	0.625473	18	0.824966	0.222222	NA	44.9922	-0.0327492	0.0670941	-0.488109	-5.69277	9	29.3855	37.3989
MultiGB	X6_49947	environment_feature	environment_featuresurface water (ENVO:00002042) layer	1	0.62572	245	0.56255	0.130612	2.05432	NA	0.702621	1.44051	0.487759	-65.7558	224	173.512	247.038
SmallG	X6_87685	longitude_start	longitude_start	1	0.625739	21	1	0.52381	NA	98.2793	-0.952901	1.95374	-0.487733	-2.72553	12	23.4511	32.8518
SmallG	X6_179748	oxygen_sensor	oxygen_sensor	1	0.625793	21	0.845351	0.238095	NA	78.9923	0.00928766	0.0190455	0.487657	-7.00512	12	32.0102	41.411
SmallG	X6_70337	oxygen_sensor	oxygen_sensor	1	0.625946	21	0.998846	0.380952	NA	78.9923	-0.0472971	0.0970314	-0.487441	-4.72385	12	27.4477	36.8484
SmallG	X6_94749	latitude_start	latitude_start	1	0.626544	21	0.63431	0.142857	NA	19.1791	0.104687	0.215142	0.486597	-6.16596	13	28.3319	36.6881
BigG	X6_137666	environment_feature	environment_featuremesopelagic zone (ENVO:00000213)	1	0.626575	21	0.998846	0.380952	1.99154	NA	0.991139	2.03706	0.486553	-9.65916	10	41.3183	52.8081
MediumG	X6_99002	latitude_start	latitude_start	1	0.627092	18	0.977418	0.333333	NA	9.13859	-0.124983	0.257259	-0.485825	-6.85131	10	29.7026	36.8256
MultiGB	X6_177585	longitude_start	longitude_start	1	0.628909	245	0.700962	0.187755	NA	70.2981	0.00162533	0.00336324	0.483262	-101.862	229	235.724	291.744
MultiGB	X6_40548	environment_feature	environment_featuremesopelagic zone (ENVO:00000213)	1	0.629162	245	0.478385	0.102041	2.05432	NA	-0.333859	0.691353	-0.482907	-59.6688	224	161.338	234.864
MultiGB	X6_55806	salinity_sensor	salinity_sensor	1	0.629202	233	0.454013	0.0944206	NA	1.53736	-0.130116	0.269474	-0.48285	-50.1919	217	132.384	187.6
BigG	X6_99092	longitude_end	longitude_end	1	0.630798	21	1	0.428571	NA	64.7542	-0.213724	0.444699	-0.480604	-6.64072	12	31.2814	40.6821
MultiGB	X6_58175	latitude_end	latitude_end	1	0.632431	243	0.865914	0.283951	NA	27.4564	-0.0972775	0.203378	-0.478308	-118.831	227	269.662	325.551
MediumG	X6_129429	chlorophyll_sensor	chlorophyll_sensor	1	0.63325	18	0.824966	0.222222	NA	0.35391	4.49435	9.419	0.477158	-6.08731	9	30.1746	38.188
BigG	X6_99092	longitude_start	longitude_start	1	0.633442	21	1	0.428571	NA	64.7478	-0.197087	0.413278	-0.476888	-6.659	12	31.318	40.7187
SmallG	X6_87685	temperature	temperature	1	0.633483	21	1	0.52381	NA	6.26599	-0.624353	1.30938	-0.476831	-2.74152	12	23.483	32.8837
MediumG	X6_19736	chlorophyll_sensor	chlorophyll_sensor	1	0.633991	18	1	0.611111	NA	0.35391	6.13617	12.8879	0.476117	-5.47725	9	28.9545	36.9678
MultiGB	X7_106635	environment_feature	environment_featuremesopelagic zone (ENVO:00000213) & marine oxygen minimum zone (ENVO:01000065)	1	0.634331	245	0.616126	0.15102	2.05432	NA	0.603604	1.26903	0.47564	-67.7616	224	177.523	251.05
MultiGB	X6_60213	environment_feature	environment_featuresurface water layer (ENVO:00002042)	1	0.634423	245	0.465371	0.0979592	2.05432	NA	0.345954	0.727541	0.475511	-34.5961	224	111.192	184.719
SmallG	X6_24791	latitude_end	latitude_end	1	0.635015	21	1	0.47619	NA	19.1698	-42.5339	89.6052	-0.474681	-3.97395	12	25.9479	35.3486
SmallG	X6_31735	latitude_end	latitude_end	1	0.635431	21	0.970951	0.333333	NA	19.1698	-46.7368	98.5807	-0.474097	-4.1406	12	26.2812	35.6819
SmallG	X7_106635	latitude_end	latitude_end	1	0.635811	21	0.970951	0.333333	NA	19.1698	12.4647	26.3211	0.473563	-9.53339	12	37.0668	46.4675
BigG	X6_50324	longitude_start	longitude_start	1	0.636277	21	0.970951	0.666667	NA	64.7478	-0.228649	0.483494	-0.47291	-5.64593	12	29.2919	38.6926
MultiGB	X7_76396	oxygen_sensor	oxygen_sensor	1	0.636935	229	0.459454	0.0960699	NA	75.3494	-0.00265217	0.00561914	-0.471989	-42.9499	213	117.9	172.839
SmallG	X6_87685	longitude_end	longitude_end	1	0.63986	21	1	0.52381	NA	98.2927	-0.862474	1.84331	-0.467895	-2.74366	12	23.4873	32.888
BigG	X6_90193	longitude_start	longitude_start	1	0.639989	21	0.75165	0.190476	NA	64.7478	-0.357998	0.765419	-0.467715	-5.4473	12	28.8946	38.2953
BigG	X6_32445	oxygen_sensor	oxygen_sensor	1	0.640017	21	1	0.52381	NA	42.6423	0.00771477	0.016496	0.467675	-9.30899	12	36.618	46.0187
MultiGB	X6_69155	temperature	temperature	1	0.641069	240	0.535099	0.879167	NA	7.88047	-0.0182804	0.039211	-0.466205	-66.5715	224	165.143	220.833
MultiGB	X6_49036	environment_feature	environment_featuresurface water layer (ENVO:00002042)	1	0.641107	245	0.925024	0.665306	2.05432	NA	0.217002	0.465518	0.466152	-93.4233	224	228.847	302.373
MultiGB	X6_89611	chlorophyll_sensor	chlorophyll_sensor	1	0.64311	240	0.734671	0.204167	NA	0.226459	-0.456283	0.984738	-0.463355	-106.588	224	245.176	300.866
BigG	X6_50324	longitude_end	longitude_end	1	0.643452	21	0.970951	0.666667	NA	64.7542	-0.258753	0.55901	-0.462877	-5.61946	12	29.2389	38.6396
MultiGB	X6_70337	environment_feature	environment_featuresurface water layer (ENVO:00002042)	1	0.644506	245	0.57367	0.134694	2.05432	NA	-0.336738	0.729805	-0.461408	-52.6191	224	147.238	220.765
MediumG	X6_19736	salinity_sensor	salinity_sensor	1	0.644578	18	1	0.611111	NA	0.776493	-0.907091	1.96635	-0.461307	-5.4805	9	28.961	36.9743
MultiGB	X6_140225	latitude_start	latitude_start	1	0.644579	245	0.334397	0.0612245	NA	27.2676	-0.0074202	0.0160852	-0.461306	-48.3577	230	126.715	179.234
SmallG	X6_31735	oxygen_sensor	oxygen_sensor	1	0.645402	21	0.970951	0.333333	NA	78.9923	-0.0279457	0.0607304	-0.46016	-4.15473	12	26.3095	35.7102
MultiGB	X6_179748	latitude_end	latitude_end	1	0.646137	243	0.629419	0.156379	NA	27.4564	-0.606294	1.32051	-0.459135	-81.7554	227	195.511	251.4
BigG	X6_32445	latitude_start	latitude_start	1	0.646739	21	1	0.52381	NA	9.74844	-0.273171	0.596057	-0.458296	-9.42278	13	34.8456	43.2017
MediumG	X6_124665	nitrate_sensor	nitrate_sensor	1	0.646773	17	1	0.588235	NA	14.656	0.804413	1.7554	0.45825	-3.91871	8	25.8374	33.3363
SmallG	X6_142856	latitude_end	latitude_end	1	0.64689	21	0.75165	0.190476	NA	19.1698	-30.312	66.1709	-0.458087	-4.59733	12	27.1947	36.5954
MediumG	X6_19736	depth	depth	1	0.646981	18	1	0.611111	NA	267.954	0.00343584	0.00750247	0.457961	-5.45056	9	28.9011	36.9145
MediumG	X6_36193	salinity_sensor	salinity_sensor	1	0.648492	18	0.915825	0.277778	NA	0.776493	1.07706	2.36272	0.455858	-4.61021	9	27.2204	35.2338
MediumG	X6_85444	nitrate_sensor	nitrate_sensor	1	0.648629	17	0.992774	0.647059	NA	14.656	0.145764	0.319892	0.455667	-3.12967	8	24.2593	31.7583
BigG	X6_172785	depth	depth	1	0.650128	21	0.970951	0.333333	NA	306.277	-0.00167869	0.00370095	-0.453584	-7.18732	12	32.3746	41.7753
SmallG	X6_31735	chlorophyll_sensor	chlorophyll_sensor	1	0.650328	21	0.970951	0.333333	NA	0.106179	7.21296	15.9119	0.453307	-4.13265	12	26.2653	35.666
SmallG	X6_85444	salinity_sensor	salinity_sensor	1	0.651262	20	0.985744	0.65	NA	0.885568	2.28811	5.06207	0.45201	-3.42989	11	24.8598	33.8214
MultiGB	X6_19736	environment_feature	environment_featuremesopelagic zone (ENVO:00000213) & marine oxygen minimum zone (ENVO:01000065)	1	0.652031	245	0.801151	0.240816	2.05432	NA	0.394798	0.875494	0.450943	-89.7665	224	221.533	295.06
MultiGB	X6_169600	latitude_end	latitude_end	1	0.65223	243	0.352454	0.0658436	NA	27.4564	-0.389922	0.865211	-0.450667	-37.6719	227	107.344	163.233
MultiGB	X6_173992	latitude_start	latitude_start	1	0.653716	245	0.478385	0.102041	NA	27.2676	-0.00460125	0.0102568	-0.448606	-60.1248	230	150.25	202.768
MultiGB	X6_55806	environment_feature	environment_featuremesopelagic zone (ENVO:00000213) & marine oxygen minimum zone (ENVO:01000065)	1	0.653996	245	0.452083	0.0938776	2.05432	NA	0.610619	1.36233	0.448217	-50.6547	224	143.309	216.836
MultiGB	X6_85044	environment_feature	environment_featuresurface water (ENVO:00002042) layer	1	0.654616	245	0.960292	0.62449	2.05432	NA	-0.46256	1.03398	-0.447359	-118.125	224	278.25	351.776
MediumG	X6_19736	temperature	temperature	1	0.655633	18	1	0.611111	NA	7.57633	-0.120809	0.270902	-0.445951	-5.4341	9	28.8682	36.8816
BigG	X6_112086	longitude_end	longitude_end	1	0.65597	21	0.63431	0.142857	NA	64.7542	19.4007	43.5497	0.445485	-2.99702	12	23.994	33.3947
SmallG	X6_94749	longitude_end	longitude_end	1	0.657089	21	0.63431	0.142857	NA	98.2927	-0.776705	1.74959	-0.443935	-5.93875	12	29.8775	39.2782
BigG	X6_137666	environment_feature	environment_featuresurface water layer (ENVO:00002042)	1	0.657109	21	0.998846	0.380952	1.99154	NA	-0.803953	1.81108	-0.443908	-9.65916	10	41.3183	52.8081
MultiGB	X6_33024	longitude_end	longitude_end	1	0.657856	243	0.427083	0.91358	NA	71.0003	0.0025497	0.00575716	0.442875	-55.3977	227	142.795	198.684
MediumG	X6_58175	oxygen_sensor	oxygen_sensor	1	0.657859	18	1	0.388889	NA	44.9922	0.0092964	0.0209912	0.44287	-7.58761	9	33.1752	41.1886
BigG	X7_75643	longitude_end	longitude_end	1	0.65833	21	0.63431	0.142857	NA	64.7542	-0.413512	0.935084	-0.442219	-4.08805	12	26.1761	35.5768
SmallG	X6_49947	latitude_end	latitude_end	1	0.658397	21	0.845351	0.238095	NA	19.1698	43.9669	99.444	0.442127	-4.04587	12	26.0917	35.4924
MultiGB	X6_40548	latitude_end	latitude_end	1	0.659292	243	0.481054	0.102881	NA	27.4564	-0.668557	1.51638	-0.440891	-62.2951	227	156.59	212.479
MultiGB	X6_99002	environment_feature	environment_featuremesopelagic zone (ENVO:00000213) & marine oxygen minimum zone (ENVO:01000065)	1	0.659423	245	0.605806	0.146939	2.05432	NA	-0.711646	1.61477	-0.440709	-57.9108	224	157.822	231.348
MultiGB	X6_32445	oxygen_sensor	oxygen_sensor	1	0.66041	229	0.814706	0.248908	NA	75.3494	0.00126376	0.00287645	0.439347	-97.7593	213	227.519	282.458
BigG	X6_67816	environment_feature	environment_featuresurface water layer (ENVO:00002042)	1	0.663009	21	1	0.571429	1.99154	NA	0.655782	1.50491	0.435763	-9.10253	10	40.2051	51.6948
MediumG	X6_129429	oxygen_sensor	oxygen_sensor	1	0.663861	18	0.824966	0.222222	NA	44.9922	0.0309939	0.0713177	0.434589	-5.99526	9	29.9905	38.0039
BigG	X6_112086	temperature	temperature	1	0.663895	21	0.63431	0.142857	NA	7.97302	0.370131	0.851772	0.434542	-3.73724	12	25.4745	34.8752
SmallG	X6_70545	nitrate_sensor	nitrate_sensor	1	0.663977	18	0.977418	0.333333	NA	13.7293	0.0274395	0.0631621	0.434429	-8.38601	9	34.772	42.7854
MultiGB	X6_58175	environment_feature	environment_featuremarine epipelagic mixed layer (ENVO:xxxxxxxxx)	1	0.664394	245	0.862744	0.281633	2.05432	NA	-0.626579	1.44421	-0.433855	-98.9073	224	239.815	313.341
MultiGB	X6_60213	longitude_end	longitude_end	1	0.66454	243	0.467987	0.0987654	NA	71.0003	-0.00319935	0.00737767	-0.433653	-36.2964	227	104.593	160.482
BigG	X6_112086	depth	depth	1	0.665181	21	0.63431	0.142857	NA	306.277	-0.00395396	0.00913638	-0.432771	-3.8991	12	25.7982	35.1989
MultiGB	X6_84046	environment_feature	environment_featuremesopelagic zone (ENVO:00000213)	1	0.665225	245	0.626257	0.155102	2.05432	NA	-0.222787	0.514864	-0.43271	-79.3134	224	200.627	274.153
MultiGB	X6_103923	latitude_end	latitude_end	1	0.665463	243	0.441013	0.090535	NA	27.4564	-0.60801	1.40618	-0.432383	-56.3243	227	144.649	200.538
SmallG	X7_75643	chlorophyll_sensor	chlorophyll_sensor	1	0.666897	21	1	0.47619	NA	0.106179	-26.9768	62.6769	-0.430411	-3.55503	12	25.1101	34.5108
BigG	X6_112086	salinity_sensor	salinity_sensor	1	0.666923	21	0.63431	0.142857	NA	0.816754	-1.14703	2.66519	-0.430375	-3.91454	12	25.8291	35.2298
BigG	X7_75643	latitude_start	latitude_start	1	0.668474	21	0.63431	0.142857	NA	9.74844	-0.210362	0.49122	-0.428243	-4.53767	13	25.0753	33.4315
MultiGB	X6_84046	latitude_end	latitude_end	1	0.669705	243	0.629419	0.156379	NA	27.4564	-0.38149	0.894356	-0.426553	-86.2794	227	204.559	260.448
MediumG	X6_137666	latitude_start	latitude_start	1	0.670712	18	0.915825	0.277778	NA	9.13859	9.94726	23.3959	0.425171	-5.82211	10	27.6442	34.7672
BigG	X6_44703	temperature	temperature	1	0.670896	21	0.970951	0.333333	NA	7.97302	-0.0474761	0.11173	-0.424919	-7.69491	12	33.3898	42.7905
SmallG	X6_113155	oxygen_sensor	oxygen_sensor	1	0.671443	21	0.75165	0.190476	NA	78.9923	-0.00618403	0.0145792	-0.424169	-6.56026	12	31.1205	40.5212
BigG	X6_67816	salinity_sensor	salinity_sensor	1	0.672219	21	1	0.571429	NA	0.816754	-0.371642	0.878369	-0.423105	-12.5803	12	43.1606	52.5613
MediumG	X6_36193	nitrate_sensor	nitrate_sensor	1	0.672921	17	0.940286	0.294118	NA	14.656	0.242992	0.575615	0.422143	-3.75507	8	25.5101	33.0091
MultiGB	X6_32445	environment_feature	environment_featuresurface water (ENVO:00002042) layer	1	0.673378	245	0.814484	0.24898	2.05432	NA	0.478728	1.13573	0.421517	-101.689	224	245.377	318.904
MultiGB	X6_56522	environment_feature	environment_featuresurface water layer (ENVO:00002042)	1	0.676225	245	0.91668	0.326531	2.05432	NA	-0.171408	0.41044	-0.41762	-111.287	224	264.575	338.101
BigG	X6_83294	oxygen_sensor	oxygen_sensor	1	0.676557	21	0.845351	0.238095	NA	42.6423	-0.0156754	0.0375758	-0.417166	-5.50077	12	29.0015	38.4022
MultiGB	X6_44703	latitude_end	latitude_end	1	0.677018	243	0.75358	0.213992	NA	27.4564	-0.140009	0.336127	-0.416536	-101.126	227	234.252	290.141
BigG	X7_106635	longitude_start	longitude_start	1	0.677164	21	1	0.428571	NA	64.7478	0.133216	0.319971	0.416337	-7.89934	12	33.7987	43.1994
MultiGB	X7_56523	environment_feature	environment_featuresurface water layer (ENVO:00002042)	1	0.678215	245	0.845575	0.269388	2.05432	NA	-0.190498	0.459142	-0.4149	-111.406	224	264.812	338.338
BigG	X6_169600	salinity_sensor	salinity_sensor	1	0.678402	21	0.845351	0.238095	NA	0.816754	-1.32996	3.20746	-0.414645	-4.28583	12	26.5717	35.9724
MultiGB	X6_149740	longitude_end	longitude_end	1	0.678662	243	0.398275	0.0781893	NA	71.0003	-0.00251518	0.00607106	-0.41429	-41.1853	227	114.371	170.26
MultiGB	X6_158611	environment_feature	environment_featuresurface water (ENVO:00002042) layer	1	0.679792	245	0.750233	0.212245	2.05432	NA	0.540317	1.30908	0.412746	-93.0012	224	228.002	301.529
MediumG	X6_70337	latitude_start	latitude_start	1	0.680006	18	0.824966	0.222222	NA	9.13859	-7.32664	17.7635	-0.412455	-3.80663	10	23.6133	30.7362
SmallG	X6_61956	temperature	temperature	1	0.680518	21	0.75165	0.190476	NA	6.26599	0.199822	0.485291	0.411757	-3.63732	12	25.2746	34.6753
BigG	X6_149740	nitrate_sensor	nitrate_sensor	1	0.681111	19	0.525087	0.105263	NA	14.7523	-0.0839716	0.204337	-0.410947	-3.57216	10	25.1443	33.6443
BigG	X6_149740	oxygen_sensor	oxygen_sensor	1	0.681168	21	0.63431	0.142857	NA	42.6423	0.0480669	0.116988	0.410869	-5.47394	12	28.9479	38.3486
BigG	X6_44703	chlorophyll_sensor	chlorophyll_sensor	1	0.682205	21	0.970951	0.333333	NA	0.333753	2.88739	7.05176	0.409457	-7.69722	12	33.3944	42.7951
MultiGB	X6_72946	salinity_sensor	salinity_sensor	1	0.682414	233	0.916584	0.67382	NA	1.53736	0.063268	0.154625	0.409171	-118.767	217	269.535	324.751
SmallG	X6_143839	oxygen_sensor	oxygen_sensor	1	0.682764	21	0.970951	0.333333	NA	78.9923	-0.013504	0.0330419	-0.408695	-4.09647	12	26.1929	35.5936
BigG	X6_169600	nitrate_sensor	nitrate_sensor	1	0.682794	19	0.8916	0.263158	NA	14.7523	-0.0685549	0.167758	-0.408654	-3.89827	10	25.7965	34.2965
BigG	X6_112086	oxygen_sensor	oxygen_sensor	1	0.684482	21	0.63431	0.142857	NA	42.6423	0.0254393	0.0626036	0.406355	-3.83375	12	25.6675	35.0682
SmallG	X6_142856	oxygen_sensor	oxygen_sensor	1	0.685058	21	0.75165	0.190476	NA	78.9923	-0.0121912	0.0300595	-0.40557	-4.60889	12	27.2178	36.6185
BigG	X6_36193	chlorophyll_sensor	chlorophyll_sensor	1	0.685248	21	0.918296	0.714286	NA	0.333753	1.09456	2.70054	0.405312	-9.94613	12	37.8923	47.293
BigG	X7_106635	longitude_end	longitude_end	1	0.68656	21	1	0.428571	NA	64.7542	0.125955	0.312134	0.403528	-7.90903	12	33.8181	43.2188
BigG	X6_83294	environment_feature	environment_featuresurface water layer (ENVO:00002042)	1	0.686731	21	0.845351	0.238095	1.99154	NA	-0.822811	2.04022	-0.403295	-5.5024	10	33.0048	44.4945
MediumG	X6_177585	longitude_end	longitude_end	1	0.686838	18	0.915825	0.277778	NA	65.9792	-0.438384	1.0874	-0.403149	-7.62085	9	33.2417	41.255
BigG	X6_36193	latitude_start	latitude_start	1	0.687588	21	0.918296	0.714286	NA	9.74844	0.22665	0.563623	0.40213	-10.0445	13	36.0889	44.4451
SmallG	X6_107346	latitude_start	latitude_start	1	0.688183	21	0.75165	0.809524	NA	19.1791	0.512379	1.27673	0.401322	-2.36877	13	20.7375	29.0937
MultiGB	X6_58065	environment_feature	environment_featuremesopelagic zone (ENVO:00000213) & marine oxygen minimum zone (ENVO:01000065)	1	0.688944	245	0.883966	0.702041	2.05432	NA	0.299362	0.747866	0.400288	-113.539	224	269.078	342.604
BigG	X6_153216	environment_feature	environment_featuremarine epipelagic mixed layer (ENVO:xxxxxxxxx)	1	0.689463	21	0.918296	0.285714	1.99154	NA	-4.559	11.4094	-0.399584	-3.96451	10	29.929	41.4188
BigG	X6_149740	salinity_sensor	salinity_sensor	1	0.693512	21	0.63431	0.142857	NA	0.816754	0.667354	1.69339	0.394094	-5.49549	12	28.991	38.3917
BigG	X6_110310	chlorophyll_sensor	chlorophyll_sensor	1	0.693812	21	1	0.52381	NA	0.333753	0.747483	1.89867	0.393688	-10.3531	12	38.7061	48.1068
MultiGB	X6_15762	chlorophyll_sensor	chlorophyll_sensor	1	0.694274	240	0.371404	0.929167	NA	0.226459	-0.895857	2.27917	-0.393062	-43.885	224	119.77	175.46
MultiGB	X7_56523	protocol_type	protocol_typeGIRUS	1	0.694484	245	0.845575	0.269388	0.188402	NA	0.436141	1.1104	0.392778	-128.109	229	288.218	344.238
MultiGB	X6_158611	latitude_end	latitude_end	1	0.695159	243	0.75358	0.213992	NA	27.4564	0.0147712	0.0376949	0.391864	-101.588	227	235.176	291.065
BigG	X6_40548	latitude_start	latitude_start	1	0.695659	21	0.75165	0.190476	NA	9.74844	12.2224	31.2444	0.391187	-5.38386	13	26.7677	35.1239
MultiGB	X6_179748	protocol_type	protocol_typeGIRUS	1	0.696137	245	0.626257	0.155102	0.188402	NA	0.535069	1.37007	0.39054	-82.3343	229	196.669	252.689
MultiGB	X6_69155	longitude_start	longitude_start	1	0.696226	245	0.539665	0.877551	NA	70.2981	-0.00172868	0.00442775	-0.390419	-72.8046	229	177.609	233.629
MultiGB	X6_137666	chlorophyll_sensor	chlorophyll_sensor	1	0.698287	240	0.865148	0.283333	NA	0.226459	0.313676	0.809208	0.387633	-116.992	224	265.985	321.675
MediumG	X6_19736	oxygen_sensor	oxygen_sensor	1	0.69889	18	1	0.611111	NA	44.9922	-0.0110562	0.0285823	-0.386819	-5.49368	9	28.9874	37.0007
MultiGB	X7_76396	latitude_end	latitude_end	1	0.699339	243	0.441013	0.090535	NA	27.4564	-0.091855	0.237835	-0.386213	-42.0709	227	116.142	172.031
SmallG	X6_94749	longitude_start	longitude_start	1	0.699682	21	0.63431	0.142857	NA	98.2793	-0.649822	1.68457	-0.385749	-5.96359	12	29.9272	39.3279
MultiGB	X6_40548	environment_feature	environment_featuresurface water layer (ENVO:00002042)	1	0.700363	245	0.478385	0.102041	2.05432	NA	0.227897	0.592201	0.384831	-59.6688	224	161.338	234.864
SmallG	X6_113155	salinity_sensor	salinity_sensor	1	0.700655	20	0.774632	0.2	NA	0.885568	-0.743962	1.9352	-0.384437	-6.21524	11	30.4305	39.3921
MultiGB	X6_67816	environment_feature	environment_featuresurface water layer (ENVO:00002042)	1	0.701187	245	0.976414	0.4	2.05432	NA	0.147603	0.384666	0.383719	-129.744	224	301.489	375.015
SmallG	X6_94749	temperature	temperature	1	0.70132	21	0.63431	0.142857	NA	6.26599	0.0490248	0.127822	0.38354	-6.08863	12	30.1773	39.578
MultiGB	X6_60213	longitude_start	longitude_start	1	0.702141	245	0.465371	0.0979592	NA	70.2981	-0.00292124	0.00763858	-0.382432	-36.3184	229	104.637	160.657
SmallG	X6_70337	salinity_sensor	salinity_sensor	1	0.702804	20	1	0.4	NA	0.885568	-1.0437	2.73552	-0.381538	-5.04097	11	28.0819	37.0435
MultiGB	X6_72946	latitude_start	latitude_start	1	0.702902	245	0.920907	0.669388	NA	27.2676	0.00262377	0.00687921	0.381406	-124.684	230	279.367	331.886
BigG	X7_106635	latitude_start	latitude_start	1	0.703113	21	1	0.428571	NA	9.74844	-0.0709535	0.18617	-0.381122	-8.01429	13	32.0286	40.3848
MultiGB	X6_70337	protocol_type	protocol_typeGIRUS	1	0.703323	245	0.57367	0.134694	0.188402	NA	0.604582	1.5875	0.380839	-74.5941	229	181.188	237.208
MultiGB	X6_55806	oxygen_sensor	oxygen_sensor	1	0.704991	229	0.415324	0.0829694	NA	75.3494	0.00198017	0.00523037	0.378591	-39.0521	213	110.104	165.044
BigG	X7_106635	salinity_sensor	salinity_sensor	1	0.705416	21	1	0.428571	NA	0.816754	0.538937	1.42568	0.37802	-7.93581	12	33.8716	43.2723
BigG	X6_67816	temperature	temperature	1	0.708099	21	1	0.571429	NA	7.97302	-0.0414996	0.11084	-0.37441	-12.6001	12	43.2002	52.6009
MultiGB	X6_129429	latitude_end	latitude_end	1	0.709	243	0.576684	0.135802	NA	27.4564	-0.383008	1.02628	-0.3732	-72.7894	227	177.579	233.468
BigG	X6_90193	longitude_end	longitude_end	1	0.709955	21	0.75165	0.190476	NA	64.7542	-0.433753	1.16627	-0.371916	-5.41388	12	28.8278	38.2285
MultiGB	X6_99002	environment_feature	environment_featuremesopelagic zone (ENVO:00000213)	1	0.710123	245	0.605806	0.146939	2.05432	NA	0.234512	0.630932	0.371691	-57.9108	224	157.822	231.348
SmallG	X7_75643	temperature	temperature	1	0.71057	21	1	0.47619	NA	6.26599	-0.0883094	0.237973	-0.371091	-3.58914	12	25.1783	34.579
MultiGB	X6_142856	longitude_end	longitude_end	1	0.710703	243	0.412842	0.0823045	NA	71.0003	0.00149999	0.00404405	0.370913	-47.903	227	127.806	183.695
BigG	X6_90193	oxygen_sensor	oxygen_sensor	1	0.71081	21	0.75165	0.190476	NA	42.6423	-0.469473	1.26622	-0.370769	-3.34583	12	24.6917	34.0924
SmallG	X6_143839	nitrate_sensor	nitrate_sensor	1	0.710922	18	0.977418	0.333333	NA	13.7293	2.5525	6.88716	0.370618	-3.24082	9	24.4816	32.495
MultiGB	X6_40548	oxygen_sensor	oxygen_sensor	1	0.711051	229	0.500705	0.10917	NA	75.3494	0.00133771	0.0036111	0.370445	-61.4897	213	154.979	209.919
BigG	X6_112086	nitrate_sensor	nitrate_sensor	1	0.711504	19	0.678954	0.157895	NA	14.7523	-0.0766314	0.207203	-0.369837	-3.89519	10	25.7904	34.2903
MultiGB	X6_50324	latitude_end	latitude_end	1	0.711876	243	0.860334	0.279835	NA	27.4564	-0.188544	0.510493	-0.369338	-125.079	227	282.158	338.047
BigG	X6_99092	nitrate_sensor	nitrate_sensor	1	0.711967	19	1	0.473684	NA	14.7523	0.0390839	0.105857	0.369215	-5.76735	10	29.5347	38.0347
MultiGB	X6_167637	nitrate_sensor	nitrate_sensor	1	0.711972	188	1	0.494681	NA	14.5433	-0.00539293	0.0146067	-0.369209	-96.7197	172	225.439	277.223
MediumG	X6_31735	latitude_end	latitude_end	1	0.712851	18	0.977418	0.666667	NA	14.103	-0.307924	0.836684	-0.36803	-3.97379	9	25.9476	33.9609
MultiGB	X6_41475	latitude_end	latitude_end	1	0.71316	243	0.565528	0.131687	NA	27.4564	-0.0633027	0.172198	-0.367615	-63.808	227	159.616	215.505
MultiGB	X6_36193	protocol_type	protocol_typeGIRUS	1	0.71317	245	0.88898	0.302041	0.188402	NA	-0.464994	1.26494	-0.367601	-136.109	229	304.219	360.239
SmallG	X6_89611	longitude_end	longitude_end	1	0.713827	21	0.75165	0.190476	NA	98.2927	-0.745272	2.03226	-0.366721	-4.1366	12	26.2732	35.6739
BigG	X6_63063	longitude_start	longitude_start	1	0.714235	21	0.63431	0.142857	NA	64.7478	-0.363308	0.992172	-0.366174	-5.49143	12	28.9829	38.3836
BigG	X6_99002	latitude_start	latitude_start	1	0.714934	21	0.970951	0.666667	NA	9.74844	0.25699	0.703624	0.365237	-6.38451	13	28.769	37.1252
BigG	X6_80255	temperature	temperature	1	0.715745	21	0.918296	0.285714	NA	7.97302	0.104541	0.287081	0.364151	-7.98215	12	33.9643	43.365
BigG	X6_32445	depth	depth	1	0.716326	21	1	0.52381	NA	306.277	0.000960682	0.00264378	0.363374	-9.35662	12	36.7132	46.1139
MediumG	X6_177585	longitude_start	longitude_start	1	0.717367	18	0.915825	0.277778	NA	65.9818	-0.396783	1.09615	-0.36198	-7.6383	9	33.2766	41.2899
MultiGB	X6_19736	latitude_end	latitude_end	1	0.717885	243	0.804476	0.242798	NA	27.4564	-0.322449	0.8925	-0.361287	-103.097	227	238.195	294.084
SmallG	X6_179748	nitrate_sensor	nitrate_sensor	1	0.717907	18	0.915825	0.277778	NA	13.7293	-0.0255145	0.0706268	-0.361257	-6.49183	9	30.9837	38.997
MediumG	X6_124665	longitude_start	longitude_start	1	0.71803	18	1	0.555556	NA	65.9818	-0.740873	2.05175	-0.361094	-5.62717	9	29.2543	37.2677
SmallG	X7_75643	longitude_end	longitude_end	1	0.718426	21	1	0.47619	NA	98.2927	-0.689295	1.91172	-0.360563	-3.48499	12	24.97	34.3707
SmallG	X6_158611	longitude_end	longitude_end	1	0.718499	21	0.918296	0.285714	NA	98.2927	-0.121473	0.336988	-0.360466	-9.36	12	36.72	46.1207
SmallG	X6_144436	latitude_end	latitude_end	1	0.718681	21	0.63431	0.142857	NA	19.1698	12.7893	35.504	0.360222	-4.37765	12	26.7553	36.156
MultiGB	X6_167637	longitude_start	longitude_start	1	0.719619	245	1	0.510204	NA	70.2981	0.00104448	0.00290968	0.358968	-117.005	229	266.009	322.029
MultiGB	X6_57068	latitude_end	latitude_end	1	0.719636	243	0.695505	0.185185	NA	27.4564	-0.134052	0.373461	-0.358946	-103.958	227	239.917	295.806
BigG	X6_32445	longitude_end	longitude_end	1	0.719875	21	1	0.52381	NA	64.7542	-0.102266	0.285162	-0.358626	-9.34688	12	36.6938	46.0945
SmallG	X6_70337	latitude_start	latitude_start	1	0.72146	21	0.998846	0.380952	NA	19.1791	0.527105	1.47852	0.356508	-5.11227	13	26.2245	34.5807
MediumG	X6_124665	longitude_end	longitude_end	1	0.722309	18	1	0.555556	NA	65.9792	-0.760844	2.14096	-0.355375	-5.62907	9	29.2581	37.2715
BigG	X7_106635	chlorophyll_sensor	chlorophyll_sensor	1	0.723176	21	1	0.428571	NA	0.333753	0.801337	2.26228	0.354217	-7.9419	12	33.8838	43.2845
MultiGB	X6_167637	environment_feature	environment_featuresurface water layer (ENVO:00002042)	1	0.723635	245	1	0.510204	2.05432	NA	0.148804	0.420819	0.353605	-111.157	224	264.315	337.841
BigG	X6_158611	salinity_sensor	salinity_sensor	1	0.723647	21	0.970951	0.666667	NA	0.816754	0.615784	1.74153	0.353589	-8.53952	12	35.079	44.4797
SmallG	X6_70545	latitude_start	latitude_start	1	0.724535	21	0.918296	0.285714	NA	19.1791	0.0454831	0.129065	0.352405	-8.88368	13	33.7674	42.1235
MediumG	X6_85444	salinity_sensor	salinity_sensor	1	0.724638	18	0.977418	0.666667	NA	0.776493	-0.951775	2.70186	-0.352267	-3.48126	9	24.9625	32.9759
BigG	X7_76396	latitude_start	latitude_start	1	0.725093	21	1	0.52381	NA	9.74844	1.96128	5.57718	0.351661	-5.76695	13	27.5339	35.8901
MultiGB	X6_63487	longitude_end	longitude_end	1	0.725439	243	0.704269	0.1893	NA	71.0003	0.00113919	0.00324372	0.351199	-98.9347	227	229.869	285.758
SmallG	X6_70337	chlorophyll_sensor	chlorophyll_sensor	1	0.725759	21	0.998846	0.380952	NA	0.106179	-3.5706	10.1792	-0.350773	-5.05019	12	28.1004	37.5011
MultiGB	X6_105544	chlorophyll_sensor	chlorophyll_sensor	1	0.727388	240	0.781301	0.229167	NA	0.226459	-0.318004	0.912227	-0.348602	-107.834	224	247.668	303.358
MultiGB	X6_55806	latitude_end	latitude_end	1	0.728012	243	0.454643	0.0946502	NA	27.4564	-0.137661	0.395839	-0.347771	-53.6728	227	139.346	195.235
MultiGB	X6_24791	latitude_end	latitude_end	1	0.731359	243	0.901643	0.312757	NA	27.4564	-0.0924971	0.269421	-0.343318	-130.129	227	292.257	348.146
MultiGB	X6_89611	latitude_end	latitude_end	1	0.732344	243	0.729612	0.201646	NA	27.4564	-0.0208746	0.0610352	-0.34201	-107.985	227	247.969	303.858
SmallG	X6_113155	temperature	temperature	1	0.733278	21	0.75165	0.190476	NA	6.26599	0.0462125	0.135613	0.340768	-6.59273	12	31.1855	40.5862
BigG	X6_32445	longitude_start	longitude_start	1	0.734849	21	1	0.52381	NA	64.7478	-0.0942083	0.278161	-0.338682	-9.3565	12	36.713	46.1137
MultiGB	X6_122858	latitude_end	latitude_end	1	0.736286	243	0.704269	0.1893	NA	27.4564	-0.358424	1.06428	-0.336775	-97.7578	227	227.516	283.405
MultiGB	X6_167637	depth	depth	1	0.737163	245	1	0.510204	NA	253.298	-0.000256118	0.000763137	-0.335612	-117.013	229	266.026	322.046
SmallG	X6_87685	latitude_start	latitude_start	1	0.739522	21	1	0.52381	NA	19.1791	0.920622	2.76891	0.332486	-2.88762	13	21.7752	30.1314
SmallG	X6_44670	temperature	temperature	1	0.739681	21	0.970951	0.333333	NA	6.26599	-0.165184	0.497129	-0.332276	-5.00358	12	28.0072	37.4079
BigG	X6_83294	chlorophyll_sensor	chlorophyll_sensor	1	0.739873	21	0.845351	0.238095	NA	0.333753	-0.749595	2.25767	-0.332021	-5.55509	12	29.1102	38.5109
BigG	X6_158611	environment_feature	environment_featuresurface water layer (ENVO:00002042)	1	0.741692	21	0.970951	0.666667	1.99154	NA	0.605165	1.83598	0.329614	-6.06649	10	34.133	45.6227
SmallG	X6_143839	longitude_start	longitude_start	1	0.742615	21	0.970951	0.333333	NA	98.2793	0.369728	1.12587	0.328393	-3.38652	12	24.773	34.1737
SmallG	X6_89611	longitude_start	longitude_start	1	0.743718	21	0.75165	0.190476	NA	98.2793	-0.656781	2.00891	-0.326934	-4.15091	12	26.3018	35.7025
MediumG	X6_84702	latitude_start	latitude_start	1	0.744566	18	0.915825	0.277778	NA	9.13859	-0.0775407	0.237992	-0.325812	-5.32883	10	26.6577	33.7806
MultiGB	X6_158611	environment_feature	environment_featuremesopelagic zone (ENVO:00000213) & marine oxygen minimum zone (ENVO:01000065)	1	0.745293	245	0.750233	0.212245	2.05432	NA	-0.394457	1.21427	-0.324852	-93.0012	224	228.002	301.529
MultiGB	X6_36313	latitude_end	latitude_end	1	0.747672	243	0.783499	0.230453	NA	27.4564	-0.099458	0.309154	-0.32171	-110.206	227	252.412	308.301
SmallG	X6_50324	latitude_start	latitude_start	1	0.748316	21	0.918296	0.714286	NA	19.1791	0.037996	0.118419	0.32086	-5.75967	13	27.5193	35.8755
SmallG	X7_75643	longitude_start	longitude_start	1	0.749119	21	1	0.47619	NA	98.2793	-0.600917	1.87903	-0.319802	-3.49936	12	24.9987	34.3994
MultiGB	X6_149740	longitude_start	longitude_start	1	0.749124	245	0.395965	0.077551	NA	70.2981	-0.00196814	0.00615441	-0.319794	-41.2205	229	114.441	170.461
SmallG	X6_143839	longitude_end	longitude_end	1	0.749287	21	0.970951	0.333333	NA	98.2927	0.359761	1.12573	0.31958	-3.38981	12	24.7796	34.1803
BigG	X6_99002	environment_feature	environment_featuremesopelagic zone (ENVO:00000213)	1	0.750052	21	0.970951	0.666667	1.99154	NA	-5.03935	15.8186	-0.318571	-6.07449	10	34.149	45.6387
SmallG	X6_57620	depth	depth	1	0.750548	21	0.918296	0.285714	NA	211.171	0.00183317	0.00576622	0.317916	-9.03164	12	36.0633	45.464
MultiGB	X6_122858	environment_feature	environment_featuremesopelagic zone (ENVO:00000213) & marine oxygen minimum zone (ENVO:01000065)	1	0.750601	245	0.700962	0.187755	2.05432	NA	-0.375941	1.18278	-0.317847	-89.4304	224	220.861	294.387
BigG	X6_110310	latitude_end	latitude_end	1	0.751073	21	1	0.52381	NA	14.4174	0.10216	0.322043	0.317225	-9.77704	12	37.5541	46.9548
MultiGB	X6_56522	latitude_start	latitude_start	1	0.751776	245	0.91668	0.326531	NA	27.2676	-0.00215494	0.00681298	-0.316299	-130.874	230	291.749	344.267
MediumG	X6_72946	latitude_start	latitude_start	1	0.752402	18	0.977418	0.666667	NA	9.13859	-3.72506	11.8078	-0.315474	-6.79247	10	29.5849	36.7079
SmallG	X6_99002	latitude_end	latitude_end	1	0.753159	21	0.998846	0.380952	NA	19.1698	-20.0633	63.7988	-0.314477	-3.0918	12	24.1836	33.5843
MultiGB	X6_142856	latitude_end	latitude_end	1	0.753418	243	0.412842	0.0823045	NA	27.4564	-0.417184	1.32804	-0.314136	-47.8173	227	127.635	183.524
MediumG	X7_106635	temperature	temperature	1	0.755305	18	0.824966	0.222222	NA	7.57633	-0.175449	0.562965	-0.311652	-5.76406	9	29.5281	37.5415
MediumG	X6_72946	latitude_end	latitude_end	1	0.755316	18	0.977418	0.666667	NA	14.103	-0.723836	2.32269	-0.311638	-6.77423	9	31.5485	39.5618
MultiGB	X7_106635	longitude_start	longitude_start	1	0.756508	245	0.616126	0.15102	NA	70.2981	0.00110659	0.00356885	0.31007	-80.3163	229	192.633	248.653
MultiGB	X6_44670	longitude_start	longitude_start	1	0.758871	245	0.626257	0.155102	NA	70.2981	-0.00102145	0.00332759	-0.306964	-83.6245	229	199.249	255.269
BigG	X6_172785	latitude_start	latitude_start	1	0.758923	21	0.970951	0.333333	NA	9.74844	0.0627178	0.204363	0.306895	-7.29447	13	30.5889	38.9451
SmallG	X6_44670	depth	depth	1	0.760097	21	0.970951	0.333333	NA	211.171	-0.00455376	0.0149131	-0.305353	-5.01266	12	28.0253	37.426
MultiGB	X6_105544	latitude_end	latitude_end	1	0.760229	243	0.776232	0.226337	NA	27.4564	-0.0880615	0.288556	-0.30518	-108.317	227	248.635	304.524
SmallG	X6_89611	chlorophyll_sensor	chlorophyll_sensor	1	0.76156	21	0.75165	0.190476	NA	0.106179	-5.65856	18.6485	-0.303432	-4.16576	12	26.3315	35.7322
BigG	X6_144436	salinity_sensor	salinity_sensor	1	0.761743	21	0.970951	0.333333	NA	0.816754	0.456503	1.50565	0.303193	-4.57661	12	27.1532	36.5539
MultiGB	X6_67816	temperature	temperature	1	0.762783	240	0.974044	0.395833	NA	7.88047	-0.00701973	0.0232574	-0.301828	-129.993	224	291.986	347.676
BigG	X6_99092	depth	depth	1	0.764743	21	1	0.428571	NA	306.277	0.00151679	0.00506849	0.299258	-6.80025	12	31.6005	41.0012
MultiGB	X6_139150	salinity_sensor	salinity_sensor	1	0.765576	233	0.807699	0.244635	NA	1.53736	-0.043133	0.14466	-0.298167	-97.2167	217	226.433	281.65
BigG	X6_57620	latitude_end	latitude_end	1	0.765637	21	0.918296	0.714286	NA	14.4174	0.122707	0.41165	0.298087	-9.87197	12	37.7439	47.1446
MultiGB	X6_113155	latitude_end	latitude_end	1	0.765991	243	0.860334	0.279835	NA	27.4564	-0.0796753	0.267706	-0.297622	-118.519	227	269.039	324.928
MultiGB	X6_49947	latitude_end	latitude_end	1	0.766995	243	0.565528	0.131687	NA	27.4564	-0.185415	0.625752	-0.296307	-80.8902	227	193.78	249.669
MediumG	X6_99002	oxygen_sensor	oxygen_sensor	1	0.766998	18	0.977418	0.333333	NA	44.9922	0.006439	0.0217311	0.296304	-6.80292	9	31.6058	39.6192
MultiGB	X6_87685	environment_feature	environment_featuresurface water (ENVO:00002042) layer	1	0.767452	245	0.957241	0.628571	2.05432	NA	-0.303844	1.02751	-0.295709	-110.899	224	263.798	337.324
MultiGB	X6_122858	environment_feature	environment_featuresurface water layer (ENVO:00002042)	1	0.768925	245	0.700962	0.187755	2.05432	NA	0.14912	0.507588	0.293781	-89.4304	224	220.861	294.387
BigG	X6_149740	chlorophyll_sensor	chlorophyll_sensor	1	0.77	21	0.63431	0.142857	NA	0.333753	0.87503	2.99283	0.292375	-5.53647	12	29.0729	38.4736
BigG	X6_172785	salinity_sensor	salinity_sensor	1	0.77224	21	0.970951	0.333333	NA	0.816754	0.467803	1.6162	0.289446	-7.25134	12	32.5027	41.9034
MultiGB	X6_107271	protocol_type	protocol_typeGIRUS	1	0.772373	245	0.491135	0.106122	0.188402	NA	-0.392398	1.3565	-0.289272	-70.3874	229	172.775	228.795
MultiGB	X6_60213	latitude_end	latitude_end	1	0.774208	243	0.467987	0.0987654	NA	27.4564	-0.00683129	0.0238128	-0.286875	-36.3505	227	104.701	160.59
MultiGB	X6_67816	environment_feature	environment_featuremesopelagic zone (ENVO:00000213) & marine oxygen minimum zone (ENVO:01000065)	1	0.774357	245	0.976414	0.4	2.05432	NA	-0.232022	0.809342	-0.28668	-129.744	224	301.489	375.015
MediumG	X6_149740	temperature	temperature	1	0.774989	18	0.915825	0.277778	NA	7.57633	0.118446	0.414357	0.285855	-3.2758	9	24.5516	32.5649
MultiGB	X6_69155	longitude_end	longitude_end	1	0.775828	243	0.542565	0.876543	NA	71.0003	-0.00125355	0.00440213	-0.28476	-72.7247	227	177.449	233.338
MultiGB	X6_49036	latitude_end	latitude_end	1	0.776308	243	0.927784	0.662551	NA	27.4564	-0.00682754	0.0240293	-0.284134	-105.977	227	243.954	299.843
BigG	X6_70545	salinity_sensor	salinity_sensor	1	0.777256	21	0.970951	0.666667	NA	0.816754	0.349836	1.23662	0.282897	-11.3043	12	40.6086	50.0093
SmallG	X6_49947	latitude_start	latitude_start	1	0.777406	21	0.845351	0.238095	NA	19.1791	-0.423775	1.49902	-0.282702	-4.1875	13	24.375	32.7312
BigG	X6_70545	environment_feature	environment_featuresurface water layer (ENVO:00002042)	1	0.777975	21	0.970951	0.666667	1.99154	NA	0.384471	1.36357	0.281959	-10.5611	10	43.1222	54.612
MediumG	X6_58175	depth	depth	1	0.778008	18	1	0.388889	NA	267.954	0.00127506	0.00452281	0.281917	-7.66081	9	33.3216	41.335
BigG	X6_57750	depth	depth	1	0.778125	21	0.63431	0.142857	NA	306.277	0.00107791	0.00382559	0.281763	-5.47575	12	28.9515	38.3522
MultiGB	X6_31735	latitude_end	latitude_end	1	0.779773	243	0.629419	0.156379	NA	27.4564	-0.0728284	0.26046	-0.279615	-88.9043	227	209.809	265.698
BigG	X6_36193	temperature	temperature	1	0.779894	21	0.918296	0.714286	NA	7.97302	0.0397318	0.142175	0.279457	-10.0039	12	38.0077	47.4084
SmallG	X6_57620	salinity_sensor	salinity_sensor	1	0.780847	20	0.938681	0.3	NA	0.885568	0.774601	2.78417	0.278216	-7.98455	11	33.9691	42.9307
MultiGB	X6_99002	latitude_end	latitude_end	1	0.782806	243	0.608914	0.148148	NA	27.4564	-0.101684	0.36887	-0.275664	-69.019	227	170.038	225.927
BigG	X7_56523	oxygen_sensor	oxygen_sensor	1	0.783063	21	0.998846	0.380952	NA	42.6423	0.0280249	0.101787	0.27533	-5.2288	12	28.4576	37.8583
SmallG	X6_129429	longitude_end	longitude_end	1	0.784484	21	0.845351	0.238095	NA	98.2927	-0.0438098	0.160194	-0.27348	-4.07699	12	26.154	35.5547
MediumG	X6_112086	temperature	temperature	1	0.784651	18	0.824966	0.222222	NA	7.57633	0.140342	0.513577	0.273263	-5.01532	9	28.0306	36.044
MediumG	X6_149740	depth	depth	1	0.784963	18	0.915825	0.277778	NA	267.954	0.00652586	0.0239167	0.272858	-3.25373	9	24.5075	32.5208
MediumG	X6_82267	nitrate_sensor	nitrate_sensor	1	0.785322	17	0.852405	0.235294	NA	14.656	0.0689058	0.252967	0.27239	-3.7039	8	25.4078	32.9067
MultiGB	X6_36193	environment_feature	environment_featuresurface water (ENVO:00002042) layer	1	0.785619	245	0.88898	0.302041	2.05432	NA	-0.341813	1.25665	-0.272004	-106.962	224	255.923	329.449
MultiGB	X6_177585	environment_feature	environment_featuresurface water layer (ENVO:00002042)	1	0.785656	245	0.700962	0.187755	2.05432	NA	-0.164725	0.605704	-0.271956	-78.4038	224	198.808	272.334
MultiGB	X6_33024	depth	depth	1	0.786266	245	0.424643	0.914286	NA	253.298	-0.000291527	0.0010751	-0.271162	-55.7464	229	143.493	199.513
SmallG	X6_129429	longitude_start	longitude_start	1	0.786425	21	0.845351	0.238095	NA	98.2793	-0.0431013	0.159071	-0.270956	-4.07825	12	26.1565	35.5572
BigG	X7_75643	temperature	temperature	1	0.786671	21	0.63431	0.142857	NA	7.97302	0.0778981	0.287833	0.270636	-4.50051	12	27.001	36.4017
SmallG	X6_94749	chlorophyll_sensor	chlorophyll_sensor	1	0.786922	21	0.63431	0.142857	NA	0.106179	-2.60161	9.62456	-0.27031	-6.1288	12	30.2576	39.6583
MultiGB	X6_149740	latitude_end	latitude_end	1	0.787307	243	0.398275	0.0781893	NA	27.4564	-0.129689	0.48067	-0.269809	-41.2097	227	114.419	170.308
BigG	X6_63063	salinity_sensor	salinity_sensor	1	0.788023	21	0.63431	0.142857	NA	0.816754	-0.781411	2.90618	-0.268879	-5.74421	12	29.4884	38.8891
MultiGB	X6_139150	longitude_end	longitude_end	1	0.789532	243	0.817789	0.251029	NA	71.0003	0.000872992	0.00327063	0.266919	-102.368	227	236.736	292.625
BigG	X6_177585	latitude_end	latitude_end	1	0.790809	21	0.970951	0.333333	NA	14.4174	-0.0968166	0.364987	-0.265261	-8.28678	12	34.5736	43.9743
MultiGB	X6_105544	latitude_start	latitude_start	1	0.791479	245	0.772885	0.22449	NA	27.2676	0.00206969	0.00782815	0.26439	-108.748	230	247.497	300.016
MultiGB	X6_129429	protocol_type	protocol_typeGIRUS	1	0.791516	245	0.57367	0.134694	0.188402	NA	0.354188	1.33988	0.264342	-73.2409	229	178.482	234.502
SmallG	X6_19736	chlorophyll_sensor	chlorophyll_sensor	1	0.794525	21	1	0.52381	NA	0.106179	-14.3262	55.0078	-0.260439	-4.14843	12	26.2969	35.6976
SmallG	X6_57068	temperature	temperature	1	0.795245	21	1	0.571429	NA	6.26599	0.128824	0.496421	0.259505	-4.41451	12	26.829	36.2297
SmallG	X6_94538	chlorophyll_sensor	chlorophyll_sensor	1	0.796347	21	1	0.428571	NA	0.106179	-5.94445	23.0336	-0.258077	-2.46559	12	22.9312	32.3319
MultiGB	X6_137666	latitude_start	latitude_start	1	0.797731	245	0.868227	0.285714	NA	27.2676	0.0020252	0.00790215	0.256285	-120.562	230	271.124	323.643
SmallG	X6_158611	longitude_start	longitude_start	1	0.797888	21	0.918296	0.285714	NA	98.2793	-0.130092	0.50801	-0.256081	-9.35365	12	36.7073	46.108
BigG	X6_74526	latitude_start	latitude_start	1	0.798533	21	0.845351	0.238095	NA	9.74844	-0.0675183	0.264523	-0.255246	-4.41535	13	24.8307	33.1869
MediumG	X6_149740	oxygen_sensor	oxygen_sensor	1	0.800074	18	0.915825	0.277778	NA	44.9922	0.0124949	0.0493377	0.253252	-3.28961	9	24.5792	32.5926
MultiGB	X6_153216	salinity_sensor	salinity_sensor	1	0.800848	233	0.41029	0.0815451	NA	1.53736	0.0619926	0.24576	0.252249	-47.1372	217	126.274	181.491
MediumG	X6_19736	nitrate_sensor	nitrate_sensor	1	0.801361	17	1	0.588235	NA	14.656	0.323524	1.28594	0.251586	-4.46471	8	26.9294	34.4283
MultiGB	X6_70545	latitude_start	latitude_start	1	0.801933	245	0.605806	0.146939	NA	27.2676	-0.00246969	0.00984543	-0.250847	-80.7362	230	191.472	243.991
MediumG	X6_107346	latitude_start	latitude_start	1	0.80227	18	0.824966	0.222222	NA	9.13859	-0.457926	1.8287	-0.250411	-1.79484	10	19.5897	26.7126
MultiGB	X6_49947	latitude_start	latitude_start	1	0.803443	245	0.56255	0.130612	NA	27.2676	0.0023659	0.00950565	0.248894	-81.5495	230	193.099	245.618
MediumG	X6_103923	longitude_start	longitude_start	1	0.804177	18	0.915825	0.277778	NA	65.9818	-6.2006	25.008	-0.247945	-3.48138	9	24.9628	32.9761
MultiGB	X6_107271	latitude_end	latitude_end	1	0.804278	243	0.493855	0.106996	NA	27.4564	-0.193169	0.779491	-0.247814	-69.8829	227	171.766	227.655
MediumG	X7_106635	latitude_end	latitude_end	1	0.804357	18	0.824966	0.222222	NA	14.103	-0.199319	0.804639	-0.247712	-4.97853	9	27.9571	35.9704
MediumG	X6_24791	latitude_start	latitude_start	1	0.805051	18	1	0.444444	NA	9.13859	0.167635	0.679195	0.246815	-5.36856	10	26.7371	33.8601
MultiGB	X6_99092	chlorophyll_sensor	chlorophyll_sensor	1	0.80566	240	0.766349	0.220833	NA	0.226459	-0.231445	0.94072	-0.246029	-97.4601	224	226.92	282.61
BigG	X6_83294	temperature	temperature	1	0.807953	21	0.845351	0.238095	NA	7.97302	-0.0493211	0.202911	-0.243067	-5.5869	12	29.1738	38.5745
SmallG	X6_158611	salinity_sensor	salinity_sensor	1	0.81036	20	0.938681	0.3	NA	0.885568	-0.379751	1.58255	-0.239962	-9.72679	11	37.4536	46.4152
BigG	X6_167637	oxygen_sensor	oxygen_sensor	1	0.81111	21	0.998846	0.619048	NA	42.6423	-0.0440545	0.184332	-0.238995	-4.03903	12	26.0781	35.4788
MediumG	X6_31735	temperature	temperature	1	0.811238	18	0.977418	0.666667	NA	7.57633	-0.390631	1.63561	-0.238829	-4.10741	9	26.2148	34.2282
MediumG	X6_107346	longitude_end	longitude_end	1	0.815488	18	0.824966	0.222222	NA	65.9792	-2.48448	10.6469	-0.233352	-1.76644	9	21.5329	29.5462
MultiGB	X6_24791	environment_feature	environment_featuremarine epipelagic mixed layer (ENVO:xxxxxxxxx)	1	0.816937	245	0.898664	0.310204	2.05432	NA	-0.333791	1.44195	-0.231486	-93.2766	224	228.553	302.08
MediumG	X6_31735	salinity_sensor	salinity_sensor	1	0.817014	18	0.977418	0.666667	NA	0.776493	-0.7907	3.41722	-0.231387	-4.12621	9	26.2524	34.2658
MultiGB	X6_49036	latitude_start	latitude_start	1	0.817272	245	0.925024	0.665306	NA	27.2676	-0.00182198	0.00788548	-0.231055	-106.585	230	243.171	295.689
MultiGB	X6_84046	chlorophyll_sensor	chlorophyll_sensor	1	0.817417	240	0.624031	0.154167	NA	0.226459	-0.255862	1.10825	-0.230869	-84.3185	224	200.637	256.327
MultiGB	X6_153216	latitude_end	latitude_end	1	0.817779	243	0.412842	0.0823045	NA	27.4564	-0.0652759	0.283312	-0.230403	-50.0618	227	132.124	188.013
BigG	X6_149740	latitude_start	latitude_start	1	0.819277	21	0.63431	0.142857	NA	9.74844	-0.137828	0.603252	-0.228475	-5.58166	13	27.1633	35.5195
SmallG	X6_144436	latitude_start	latitude_start	1	0.822028	21	0.63431	0.142857	NA	19.1791	0.0724943	0.322286	0.224938	-4.44422	13	24.8884	33.2446
SmallG	X6_85444	oxygen_sensor	oxygen_sensor	1	0.822178	21	0.970951	0.666667	NA	78.9923	0.0116776	0.0519593	0.224745	-3.66864	12	25.3373	34.738
SmallG	X6_85444	longitude_start	longitude_start	1	0.822254	21	0.970951	0.666667	NA	98.2793	-0.098561	0.438738	-0.224647	-3.66026	12	25.3205	34.7212
SmallG	X6_99002	chlorophyll_sensor	chlorophyll_sensor	1	0.822357	21	0.998846	0.380952	NA	0.106179	-4.43386	19.7486	-0.224515	-3.12473	12	24.2495	33.6502
BigG	X6_70545	nitrate_sensor	nitrate_sensor	1	0.823149	19	0.8916	0.736842	NA	14.7523	0.0124223	0.0555815	0.223497	-8.37549	10	34.751	43.2509
BigG	X6_55806	chlorophyll_sensor	chlorophyll_sensor	1	0.824875	21	0.998846	0.380952	NA	0.333753	1.24837	5.6416	0.221279	-9.23303	12	36.4661	45.8668
BigG	X6_36193	oxygen_sensor	oxygen_sensor	1	0.825259	21	0.918296	0.714286	NA	42.6423	-0.00458568	0.0207697	-0.220787	-10.0184	12	38.0369	47.4376
MultiGB	X6_70545	environment_feature	environment_featuremesopelagic zone (ENVO:00000213) & marine oxygen minimum zone (ENVO:01000065)	1	0.827528	245	0.605806	0.146939	2.05432	NA	0.216339	0.99296	0.217873	-65.779	224	173.558	247.084
BigG	X6_158611	latitude_start	latitude_start	1	0.828797	21	0.970951	0.666667	NA	9.74844	-0.0466212	0.215595	-0.216244	-8.60307	13	33.2061	41.5623
SmallG	X6_142856	nitrate_sensor	nitrate_sensor	1	0.832326	18	0.824966	0.222222	NA	13.7293	0.0186734	0.0881991	0.211719	-4.58534	9	27.1707	35.184
MultiGB	X6_177585	longitude_end	longitude_end	1	0.832553	243	0.704269	0.1893	NA	71.0003	0.000671254	0.00317485	0.211429	-101.901	227	235.802	291.691
MultiGB	X6_99092	environment_feature	environment_featuremesopelagic zone (ENVO:00000213) & marine oxygen minimum zone (ENVO:01000065)	1	0.832816	245	0.772885	0.22449	2.05432	NA	0.179973	0.852581	0.211092	-91.0445	224	224.089	297.615
MultiGB	X6_67816	chlorophyll_sensor	chlorophyll_sensor	1	0.83288	240	0.974044	0.395833	NA	0.226459	0.158265	0.750038	0.21101	-130.017	224	292.033	347.723
SmallG	X6_85444	longitude_end	longitude_end	1	0.832896	21	0.970951	0.666667	NA	98.2927	-0.0901609	0.427324	-0.210989	-3.66398	12	25.328	34.7287
SmallG	X6_143839	depth	depth	1	0.834828	21	0.970951	0.333333	NA	211.171	0.00160505	0.00769757	0.208514	-4.13214	12	26.2643	35.665
MultiGB	X6_140225	latitude_end	latitude_end	1	0.835452	243	0.336408	0.0617284	NA	27.4564	-0.0382748	0.184266	-0.207715	-48.1787	227	128.357	184.246
MultiGB	X6_30143	latitude_start	latitude_start	1	0.836999	245	0.595293	0.857143	NA	27.2676	-0.00190706	0.00926959	-0.205733	-77.0089	230	184.018	236.537
SmallG	X6_177585	longitude_end	longitude_end	1	0.839356	21	1	0.52381	NA	98.2927	0.0120083	0.0592365	0.202717	-9.02826	12	36.0565	45.4572
MultiGB	X6_153216	longitude_start	longitude_start	1	0.840403	245	0.410465	0.0816327	NA	70.2981	0.000981849	0.00487565	0.201378	-50.3615	229	132.723	188.743
MultiGB	X6_142856	chlorophyll_sensor	chlorophyll_sensor	1	0.840497	240	0.416465	0.0833333	NA	0.226459	0.273813	1.36051	0.201258	-47.8346	224	127.669	183.359
MultiGB	X6_173992	latitude_end	latitude_end	1	0.840912	243	0.481054	0.102881	NA	27.4564	-0.0995872	0.496132	-0.200727	-59.7708	227	151.542	207.431
MultiGB	X6_44703	environment_feature	environment_featuresurface water (ENVO:00002042) layer	1	0.841545	245	0.750233	0.212245	2.05432	NA	-0.26195	1.31029	-0.199918	-79.5646	224	201.129	274.656
BigG	X6_57750	nitrate_sensor	nitrate_sensor	1	0.842536	19	0.678954	0.157895	NA	14.7523	0.0124286	0.0625653	0.198651	-5.49481	10	28.9896	37.4896
MultiGB	X6_67816	latitude_start	latitude_start	1	0.843424	245	0.976414	0.4	NA	27.2676	-0.00133175	0.0067425	-0.197515	-133.257	230	296.514	349.033
MultiGB	X7_106635	protocol_type	protocol_typeGIRUS	1	0.843936	245	0.616126	0.15102	0.188402	NA	0.261168	1.32666	0.196861	-80.3455	229	192.691	248.711
SmallG	X6_177585	longitude_start	longitude_start	1	0.843997	21	1	0.52381	NA	98.2793	0.0116577	0.0592413	0.196784	-9.02941	12	36.0588	45.4595
MultiGB	X6_142856	environment_feature	environment_featuremesopelagic zone (ENVO:00000213)	1	0.844363	245	0.410465	0.0816327	2.05432	NA	-0.138601	0.706008	-0.196316	-46.7178	224	135.436	208.962
MultiGB	X6_149740	temperature	temperature	1	0.846352	240	0.401797	0.0791667	NA	7.88047	0.00870511	0.0449237	0.193775	-40.9952	224	113.99	169.681
MultiGB	X6_89611	environment_feature	environment_featuremesopelagic zone (ENVO:00000213) & marine oxygen minimum zone (ENVO:01000065)	1	0.848753	245	0.726278	0.2	2.05432	NA	0.233634	1.22508	0.19071	-97.291	224	236.582	310.108
MultiGB	X6_139150	temperature	temperature	1	0.849599	240	0.809507	0.245833	NA	7.88047	-0.00486085	0.0256334	-0.18963	-99.146	224	230.292	285.982
BigG	X6_149740	latitude_end	latitude_end	1	0.850054	21	0.63431	0.142857	NA	14.4174	-0.0810702	0.428831	-0.189049	-5.43336	12	28.8667	38.2674
MultiGB	X6_124665	latitude_start	latitude_start	1	0.851006	245	0.998944	0.542857	NA	27.2676	0.00116236	0.00618819	0.187835	-155.115	230	340.229	392.748
MediumG	X6_82267	depth	depth	1	0.852197	18	0.824966	0.222222	NA	267.954	0.0164122	0.088088	0.186316	-3.71056	9	25.4211	33.4345
BigG	X6_70545	temperature	temperature	1	0.852716	21	0.970951	0.666667	NA	7.97302	-0.0251641	0.135543	-0.185654	-11.3279	12	40.6558	50.0565
MultiGB	X6_33024	environment_feature	environment_featuremesopelagic zone (ENVO:00000213)	1	0.854212	245	0.424643	0.914286	2.05432	NA	0.183906	1.00087	0.183747	-46.9797	224	135.959	209.486
SmallG	X6_44670	latitude_end	latitude_end	1	0.855089	21	0.970951	0.333333	NA	19.1698	12.7121	69.6061	0.182629	-5.03954	12	28.0791	37.4798
MediumG	X6_82267	latitude_end	latitude_end	1	0.855804	18	0.824966	0.222222	NA	14.103	13890.6	76440.3	0.181718	-0.000110058	9	18.0002	26.0136
MultiGB	X6_107271	latitude_start	latitude_start	1	0.855963	245	0.491135	0.106122	NA	27.2676	-0.00179164	0.00987042	-0.181516	-70.4307	230	170.861	223.38
SmallG	X6_85444	nitrate_sensor	nitrate_sensor	1	0.859709	18	0.915825	0.722222	NA	13.7293	0.249991	1.41441	0.176745	-2.93179	9	23.8636	31.8769
MultiGB	X6_142856	temperature	temperature	1	0.861332	240	0.416465	0.0833333	NA	7.88047	-0.00616896	0.035316	-0.174679	-47.8391	224	127.678	183.369
BigG	X6_153216	latitude_end	latitude_end	1	0.864054	21	0.918296	0.285714	NA	14.4174	-0.0941232	0.549736	-0.171215	-8.39028	12	34.7806	44.1813
MultiGB	X6_153216	longitude_end	longitude_end	1	0.865191	243	0.412842	0.0823045	NA	71.0003	0.000804529	0.00473893	0.16977	-50.1996	227	132.399	188.288
MultiGB	X6_124665	environment_feature	environment_featuresurface water (ENVO:00002042) layer	1	0.867032	245	0.998944	0.542857	2.05432	NA	0.168873	1.00862	0.16743	-140.228	224	322.456	395.982
MultiGB	X7_76396	environment_feature	environment_featuremesopelagic zone (ENVO:00000213)	1	0.867061	245	0.438511	0.0897959	2.05432	NA	0.122785	0.733514	0.167393	-40.5771	224	123.154	196.681
SmallG	X6_57068	oxygen_sensor	oxygen_sensor	1	0.868009	21	1	0.571429	NA	78.9923	0.00598977	0.0360422	0.166188	-4.44743	12	26.8949	36.2956
MultiGB	X6_67816	longitude_start	longitude_start	1	0.868317	245	0.976414	0.4	NA	70.2981	0.000444008	0.00267803	0.165797	-133.243	229	298.487	354.507
SmallG	X6_61956	depth	depth	1	0.871528	21	0.75165	0.190476	NA	211.171	0.00237302	0.0146738	0.161718	-3.70868	12	25.4174	34.8181
BigG	X6_99002	environment_feature	environment_featuresurface water layer (ENVO:00002042)	1	0.872285	21	0.970951	0.666667	1.99154	NA	1.37373	8.54542	0.160757	-6.07449	10	34.149	45.6387
MediumG	X6_58175	nitrate_sensor	nitrate_sensor	1	0.87259	17	0.992774	0.352941	NA	14.656	-0.316818	1.97555	-0.16037	-3.24763	8	24.4953	31.9942
SmallG	X6_144436	longitude_start	longitude_start	1	0.873091	21	0.63431	0.142857	NA	98.2793	-0.0268077	0.167828	-0.159733	-4.42929	12	26.8586	36.2593
MediumG	X6_85044	latitude_end	latitude_end	1	0.874339	18	0.824966	0.777778	NA	14.103	-13180.6	83342.6	-0.15815	-7.59663e-05	9	18.0002	26.0135
MultiGB	X6_84702	latitude_end	latitude_end	1	0.874531	243	0.811198	0.246914	NA	27.4564	-0.0117742	0.0745646	-0.157906	-110.47	227	252.939	308.828
MediumG	X6_177585	chlorophyll_sensor	chlorophyll_sensor	1	0.87473	18	0.915825	0.277778	NA	0.35391	-1.11805	7.09187	-0.157653	-7.69333	9	33.3867	41.4
SmallG	X6_144436	longitude_end	longitude_end	1	0.876371	21	0.63431	0.142857	NA	98.2927	-0.0258029	0.165858	-0.155572	-4.43023	12	26.8605	36.2612
SmallG	X6_70545	depth	depth	1	0.878821	21	0.918296	0.285714	NA	211.171	-0.000583063	0.00382426	-0.152464	-8.87214	12	35.7443	45.145
BigG	X6_128749	latitude_end	latitude_end	1	0.880259	21	0.845351	0.238095	NA	14.4174	0.128055	0.850064	0.150641	-6.72013	12	31.4403	40.841
SmallG	X7_75643	nitrate_sensor	nitrate_sensor	1	0.881124	18	1	0.555556	NA	13.7293	-0.0251077	0.167895	-0.149544	-3.58719	9	25.1744	33.1877
BigG	X6_177585	latitude_start	latitude_start	1	0.883303	21	0.970951	0.333333	NA	9.74844	0.0295738	0.201479	0.146783	-8.74795	13	33.4959	41.8521
SmallG	X6_179748	longitude_start	longitude_start	1	0.88382	21	0.845351	0.238095	NA	98.2793	-0.142484	0.975063	-0.146128	-7.13156	12	32.2631	41.6638
BigG	X6_36193	environment_feature	environment_featuremesopelagic zone (ENVO:00000213)	1	0.884009	21	0.918296	0.714286	1.99154	NA	-0.468707	3.21276	-0.145889	-6.94371	10	35.8874	47.3772
BigG	X6_63063	longitude_end	longitude_end	1	0.884979	21	0.63431	0.142857	NA	64.7542	-0.616169	4.25943	-0.14466	-5.45558	12	28.9112	38.3119
MultiGB	X6_72946	nitrate_sensor	nitrate_sensor	1	0.885444	188	0.963453	0.62234	NA	14.5433	-0.00187552	0.0130179	-0.144072	-94.603	172	221.206	272.989
MultiGB	X6_139150	environment_feature	environment_featuremesopelagic zone (ENVO:00000213) & marine oxygen minimum zone (ENVO:01000065)	1	0.886272	245	0.814484	0.24898	2.05432	NA	0.123488	0.863413	0.143023	-96.0557	224	234.111	307.638
MultiGB	X6_94538	protocol_type	protocol_typeGIRUS	1	0.886931	245	0.957241	0.371429	0.188402	NA	0.14539	1.02251	0.142189	-133.943	229	299.886	355.907
BigG	X6_112086	latitude_end	latitude_end	1	0.887091	21	0.63431	0.142857	NA	14.4174	-67120.5	472726	-0.141986	-7.00026e-05	12	18.0001	27.4008
MultiGB	X6_30143	latitude_end	latitude_end	1	0.88793	243	0.58763	0.860082	NA	27.4564	0.0108862	0.0772489	0.140924	-76.1661	227	184.332	240.221
MultiGB	X6_63487	longitude_start	longitude_start	1	0.888202	245	0.700962	0.187755	NA	70.2981	0.000486228	0.00345874	0.14058	-99.1192	229	230.238	286.258
MultiGB	X6_113155	environment_feature	environment_featuremarine epipelagic mixed layer (ENVO:xxxxxxxxx)	1	0.889785	245	0.857142	0.277551	2.05432	NA	-0.224507	1.62009	-0.138577	-108.892	224	259.784	333.31
MediumG	X6_103923	longitude_end	longitude_end	1	0.889861	18	0.915825	0.277778	NA	65.9792	13498.3	97474.9	0.13848	-6.04819e-05	9	18.0001	26.0135
BigG	X6_144436	longitude_end	longitude_end	1	0.891939	21	0.970951	0.333333	NA	64.7542	-0.807864	5.94671	-0.135851	-4.61484	12	27.2297	36.6304
SmallG	X6_70337	latitude_end	latitude_end	1	0.893585	21	0.998846	0.380952	NA	19.1698	7.92528	59.2457	0.13377	-5.10374	12	28.2075	37.6082
SmallG	X6_85444	latitude_start	latitude_start	1	0.89365	21	0.970951	0.666667	NA	19.1791	-0.0410664	0.307184	-0.133687	-3.69322	13	23.3864	31.7426
MediumG	X6_80056	salinity_sensor	salinity_sensor	1	0.893795	18	1	0.444444	NA	0.776493	-0.21608	1.61853	-0.133504	-9.99234	9	37.9847	45.998
MultiGB	X6_36193	latitude_start	latitude_start	1	0.897269	245	0.88898	0.302041	NA	27.2676	-0.000894071	0.00692475	-0.129112	-136.181	230	302.361	354.88
MediumG	X6_72946	chlorophyll_sensor	chlorophyll_sensor	1	0.898248	18	0.977418	0.666667	NA	0.35391	-1.34769	10.5391	-0.127875	-6.78434	9	31.5687	39.582
BigG	X6_84046	latitude_end	latitude_end	1	0.899886	21	1	0.428571	NA	14.4174	-4.57382	36.3562	-0.125806	-8.99091	12	35.9818	45.3825
BigG	X6_83294	latitude_end	latitude_end	1	0.900039	21	0.845351	0.238095	NA	14.4174	-0.122052	0.971656	-0.125612	-5.24447	12	28.4889	37.8896
BigG	X6_129429	latitude_end	latitude_end	1	0.900974	21	0.970951	0.333333	NA	14.4174	0.0988586	0.794487	0.124431	-2.3011	12	22.6022	32.0029
SmallG	X6_179748	longitude_end	longitude_end	1	0.901214	21	0.845351	0.238095	NA	98.2927	-0.120047	0.967117	-0.124129	-7.13454	12	32.2691	41.6698
BigG	X6_36193	salinity_sensor	salinity_sensor	1	0.903169	21	0.918296	0.714286	NA	0.816754	0.144389	1.18683	0.121659	-10.0368	12	38.0737	47.4744
BigG	X6_57620	environment_feature	environment_featuresurface water layer (ENVO:00002042)	1	0.904767	21	0.918296	0.714286	1.99154	NA	-0.164239	1.37276	-0.119642	-7.71046	10	37.4209	48.9107
BigG	X6_67816	depth	depth	1	0.905504	21	1	0.571429	NA	306.277	0.000276414	0.00232846	0.118711	-12.667	12	43.334	52.7347
MediumG	X6_112086	latitude_start	latitude_start	1	0.907225	18	0.824966	0.222222	NA	9.13859	-2.40313	20.6207	-0.11654	-5.06782	10	26.1356	33.2586
BigG	X6_57750	latitude_start	latitude_start	1	0.907623	21	0.63431	0.142857	NA	9.74844	-1.63367	14.0789	-0.116037	-5.51381	13	27.0276	35.3838
BigG	X6_68805	chlorophyll_sensor	chlorophyll_sensor	1	0.908257	21	1	0.47619	NA	0.333753	4971.42	43141	0.115237	-3.53666e-05	12	18.0001	27.4008
MediumG	X6_24791	longitude_end	longitude_end	1	0.909425	18	1	0.444444	NA	65.9792	0.104311	0.91691	0.113763	-5.36268	9	28.7254	36.7387
BigG	X6_169600	depth	depth	1	0.909811	21	0.845351	0.238095	NA	306.277	-0.00100851	0.00890304	-0.113277	-4.38648	12	26.773	36.1737
BigG	X6_153216	environment_feature	environment_featuresurface water layer (ENVO:00002042)	1	0.910057	21	0.918296	0.285714	1.99154	NA	-1.03812	9.18964	-0.112967	-3.96451	10	29.929	41.4188
MultiGB	X6_84046	latitude_start	latitude_start	1	0.913278	245	0.626257	0.155102	NA	27.2676	0.000911144	0.0083664	0.108905	-86.7151	230	203.43	255.949
BigG	X6_144436	longitude_start	longitude_start	1	0.913447	21	0.970951	0.333333	NA	64.7478	-0.561255	5.16372	-0.108692	-4.61811	12	27.2362	36.6369
SmallG	X6_142856	latitude_start	latitude_start	1	0.916181	21	0.75165	0.190476	NA	19.1791	-0.0241245	0.22922	-0.105246	-4.72171	13	25.4434	33.7996
MultiGB	X7_106635	longitude_end	longitude_end	1	0.916301	243	0.619262	0.152263	NA	71.0003	0.00035839	0.00341015	0.105095	-80.1742	227	192.348	248.237
MultiGB	X6_107346	environment_feature	environment_featuremesopelagic zone (ENVO:00000213) & marine oxygen minimum zone (ENVO:01000065)	1	0.916799	245	0.350363	0.0653061	2.05432	NA	-0.130865	1.25269	-0.104467	-42.8637	224	127.727	201.254
MultiGB	X6_103923	protocol_type	protocol_typeGIRUS	1	0.918565	245	0.438511	0.0897959	0.188402	NA	0.166775	1.63118	0.102242	-56.8928	229	145.786	201.806
SmallG	X6_99002	depth	depth	1	0.919354	21	0.998846	0.380952	NA	211.171	0.000741528	0.00732394	0.101247	-3.14541	12	24.2908	33.6915
MultiGB	X6_107346	environment_feature	environment_featuresurface water (ENVO:00002042) layer	1	0.919418	245	0.350363	0.0653061	2.05432	NA	0.193688	1.91455	0.101166	-42.8637	224	127.727	201.254
MultiGB	X6_32445	longitude_start	longitude_start	1	0.922625	245	0.814484	0.24898	NA	70.2981	-0.000279703	0.00287976	-0.0971272	-106.192	229	244.385	300.405
BigG	X6_84046	salinity_sensor	salinity_sensor	1	0.922924	21	1	0.428571	NA	0.816754	-0.089639	0.926492	-0.0967509	-8.99492	12	35.9898	45.3905
MultiGB	X6_41475	environment_feature	environment_featuresurface water layer (ENVO:00002042)	1	0.925463	245	0.56255	0.130612	2.05432	NA	0.0655803	0.700983	0.0935548	-49.5331	224	141.066	214.593
SmallG	X6_129429	temperature	temperature	1	0.926179	21	0.845351	0.238095	NA	6.26599	-0.0202539	0.218599	-0.0926535	-4.11761	12	26.2352	35.6359
BigG	X6_169600	temperature	temperature	1	0.927806	21	0.845351	0.238095	NA	7.97302	-0.0267015	0.294702	-0.0906053	-4.38879	12	26.7776	36.1783
SmallG	X6_72946	latitude_end	latitude_end	1	0.928228	21	0.970951	0.333333	NA	19.1698	2.66469	29.5831	0.0900746	-9.71046	12	37.4209	46.8216
SmallG	X6_57620	longitude_end	longitude_end	1	0.92876	21	0.918296	0.285714	NA	98.2927	2515.21	28132.6	0.0894056	-2.04091e-05	12	18	27.4007
MediumG	X6_177585	latitude_start	latitude_start	1	0.929661	18	0.915825	0.277778	NA	9.13859	0.839532	9.51085	0.088271	-7.70531	10	31.4106	38.5336
MultiGB	X6_149740	chlorophyll_sensor	chlorophyll_sensor	1	0.93002	240	0.401797	0.0791667	NA	0.226459	-0.170072	1.93662	-0.0878191	-41.0102	224	114.02	169.711
MediumG	X6_112086	salinity_sensor	salinity_sensor	1	0.930191	18	0.824966	0.222222	NA	0.776493	-9656.23	110225	-0.0876047	-2.15835e-05	9	18	26.0134
SmallG	X6_57068	chlorophyll_sensor	chlorophyll_sensor	1	0.93194	21	1	0.571429	NA	0.106179	1.73018	20.2586	0.0854048	-4.45742	12	26.9148	36.3155
SmallG	X6_99002	latitude_start	latitude_start	1	0.932734	21	0.998846	0.380952	NA	19.1791	0.052695	0.62431	0.0844053	-3.15013	13	22.3003	30.6564
MediumG	X6_112086	depth	depth	1	0.933284	18	0.824966	0.222222	NA	267.954	0.00112743	0.0134677	0.0837137	-5.06399	9	28.128	36.1413
MediumG	X6_31735	oxygen_sensor	oxygen_sensor	1	0.933284	18	0.977418	0.666667	NA	44.9922	-0.00956655	0.114278	-0.0837132	-4.14824	9	26.2965	34.3098
MediumG	X6_112086	nitrate_sensor	nitrate_sensor	1	0.933911	17	0.852405	0.235294	NA	14.656	-0.013136	0.158407	-0.0829255	-5.06416	8	28.1283	35.6272
BigG	X6_36193	nitrate_sensor	nitrate_sensor	1	0.935436	19	0.8916	0.736842	NA	14.7523	0.00531278	0.0655837	0.0810075	-8.19928	10	34.3986	42.8985
BigG	X6_40548	nitrate_sensor	nitrate_sensor	1	0.936594	19	0.799049	0.210526	NA	14.7523	0.0085037	0.106895	0.079552	-5.38069	10	28.7614	37.2613
BigG	X6_172785	oxygen_sensor	oxygen_sensor	1	0.936717	21	0.970951	0.333333	NA	42.6423	-0.004089	0.051501	-0.0793966	-7.29131	12	32.5826	41.9833
MultiGB	X6_55806	chlorophyll_sensor	chlorophyll_sensor	1	0.937538	240	0.458545	0.0958333	NA	0.226459	-0.0886487	1.13123	-0.0783647	-53.608	224	139.216	194.906
BigG	X6_83294	depth	depth	1	0.937747	21	0.845351	0.238095	NA	306.277	0.000298987	0.00382817	0.0781019	-5.61327	12	29.2265	38.6272
MultiGB	X6_140225	oxygen_sensor	oxygen_sensor	1	0.940777	229	0.334192	0.0611354	NA	75.3494	-0.000344486	0.0046368	-0.0742939	-44.9378	213	121.876	176.815
BigG	X7_76396	latitude_end	latitude_end	1	0.941273	21	1	0.52381	NA	14.4174	-0.0925426	1.25618	-0.0736701	-5.73594	12	29.4719	38.8726
MediumG	X6_58175	latitude_start	latitude_start	1	0.941692	18	1	0.388889	NA	9.13859	-0.0154795	0.211631	-0.0731435	-7.70096	10	31.4019	38.5249
MediumG	X6_24791	longitude_start	longitude_start	1	0.941953	18	1	0.444444	NA	65.9818	0.0699288	0.960365	0.0728148	-5.36609	9	28.7322	36.7455
SmallG	X6_24791	chlorophyll_sensor	chlorophyll_sensor	1	0.942969	21	1	0.47619	NA	0.106179	0.870075	12.1624	0.0715382	-4.08486	12	26.1697	35.5704
MultiGB	X6_139150	chlorophyll_sensor	chlorophyll_sensor	1	0.943329	240	0.809507	0.245833	NA	0.226459	0.0544855	0.766473	0.071086	-99.1614	224	230.323	286.013
MediumG	X6_177585	latitude_end	latitude_end	1	0.943809	18	0.915825	0.277778	NA	14.103	0.163943	2.32597	0.0704836	-7.7031	9	33.4062	41.4196
BigG	X6_169600	oxygen_sensor	oxygen_sensor	1	0.94381	21	0.845351	0.238095	NA	42.6423	-0.00260322	0.0369342	-0.0704825	-4.39053	12	26.7811	36.1818
BigG	X6_57750	temperature	temperature	1	0.945264	21	0.63431	0.142857	NA	7.97302	-0.0094038	0.13697	-0.0686559	-5.5115	12	29.023	38.4237
BigG	X6_57750	longitude_start	longitude_start	1	0.945507	21	0.63431	0.142857	NA	64.7478	-5479.79	80172.1	-0.0683504	-1.13006e-05	12	18	27.4007
MediumG	X6_149740	latitude_end	latitude_end	1	0.945529	18	0.915825	0.277778	NA	14.103	2081.29	30462.7	0.0683226	-1.60446e-05	9	18	26.0134
MultiGB	X6_80056	protocol_type	protocol_typeGIRUS	1	0.947758	245	0.963238	0.620408	0.188402	NA	-0.0633898	0.967447	-0.0655227	-141.739	229	315.478	371.498
SmallG	X6_94749	salinity_sensor	salinity_sensor	1	0.947868	20	0.655809	0.15	NA	0.885568	0.119459	1.82702	0.0653848	-6.14444	11	30.2889	39.2505
BigG	X6_67816	chlorophyll_sensor	chlorophyll_sensor	1	0.947996	21	1	0.571429	NA	0.333753	0.122083	1.87175	0.0652238	-12.672	12	43.3439	52.7446
MediumG	X6_129429	latitude_end	latitude_end	1	0.948989	18	0.824966	0.222222	NA	14.103	-0.09246	1.44521	-0.063977	-6.19375	9	30.3875	38.4008
MultiGB	X6_42014	environment_feature	environment_featuresurface water layer (ENVO:00002042)	1	0.952713	245	0.903336	0.314286	2.05432	NA	0.0246633	0.415905	0.0593003	-119.415	224	280.831	354.357
MediumG	X6_112086	latitude_end	latitude_end	1	0.953606	18	0.824966	0.222222	NA	14.103	4319.94	74251.9	0.0581795	-7.00381e-06	9	18	26.0134
MediumG	X6_80056	latitude_end	latitude_end	1	0.954785	18	1	0.444444	NA	14.103	-0.0338742	0.597439	-0.0566989	-9.99881	9	37.9976	46.011
MediumG	X6_85444	latitude_start	latitude_start	1	0.954929	18	0.977418	0.666667	NA	9.13859	-1.26776	22.4312	-0.0565177	-3.53233	10	23.0647	30.1876
BigG	X6_70545	environment_feature	environment_featuremesopelagic zone (ENVO:00000213)	1	0.954968	21	0.970951	0.666667	1.99154	NA	0.122312	2.16601	0.056469	-10.5611	10	43.1222	54.612
MultiGB	X6_64207	latitude_start	latitude_start	1	0.955131	245	0.726278	0.2	NA	27.2676	0.000433373	0.00770249	0.056264	-101.535	230	233.069	285.588
MediumG	X6_49036	longitude_start	longitude_start	1	0.955434	18	1	0.555556	NA	65.9818	31553.3	564623	0.0558839	-1.09222e-05	9	18	26.0134
MediumG	X6_70337	salinity_sensor	salinity_sensor	1	0.95582	18	0.824966	0.222222	NA	0.776493	4722.28	85240.3	0.0553996	-6.4038e-06	9	18	26.0134
BigG	X6_55806	longitude_end	longitude_end	1	0.956443	21	0.998846	0.380952	NA	64.7542	0.055285	1.01221	0.0546183	-9.25599	12	36.512	45.9127
SmallG	X6_89611	latitude_start	latitude_start	1	0.956851	21	0.75165	0.190476	NA	19.1791	0.0232352	0.429439	0.0541059	-4.21576	13	24.4315	32.7877
SmallG	X6_63487	latitude_start	latitude_start	1	0.957261	21	0.970951	0.333333	NA	19.1791	2125.49	39661.3	0.0535911	-5.84108e-06	13	16	24.3562
BigG	X6_56522	salinity_sensor	salinity_sensor	1	0.958143	21	0.75165	0.809524	NA	0.816754	-0.1188	2.26354	-0.0524842	-5.41259	12	28.8252	38.2259
MultiGB	X6_67816	longitude_end	longitude_end	1	0.958357	243	0.975976	0.399177	NA	71.0003	-0.00013827	0.00264804	-0.0522157	-132.571	227	297.142	353.031
BigG	X6_99092	environment_feature	environment_featuresurface water layer (ENVO:00002042)	1	0.959916	21	1	0.428571	1.99154	NA	0.101648	2.02245	0.0502595	-6.31637	10	34.6327	46.1225
MultiGB	X6_58065	environment_feature	environment_featuresurface water layer (ENVO:00002042)	1	0.960176	245	0.883966	0.702041	2.05432	NA	0.0186242	0.372986	0.0499326	-113.539	224	269.078	342.604
MultiGB	X6_84046	nitrate_sensor	nitrate_sensor	1	0.960217	188	0.71012	0.191489	NA	14.5433	-0.000747433	0.0149842	-0.0498813	-69.1771	172	170.354	222.137
MediumG	X6_103923	salinity_sensor	salinity_sensor	1	0.961003	18	0.915825	0.277778	NA	0.776493	-0.132793	2.71592	-0.0488944	-3.51162	9	25.0232	33.0366
BigG	X6_74526	depth	depth	1	0.962144	21	0.845351	0.238095	NA	306.277	176.387	3716.33	0.0474627	-4.97128e-06	12	18	27.4007
MediumG	X6_89611	chlorophyll_sensor	chlorophyll_sensor	1	0.962346	18	0.703926	0.166667	NA	0.35391	111.792	2367.99	0.0472097	-1.54809	9	21.0962	29.1095
BigG	X6_57750	latitude_end	latitude_end	1	0.962551	21	0.63431	0.142857	NA	14.4174	1930.93	41124.6	0.0469531	-4.64673e-06	12	18	27.4007
SmallG	X6_84702	nitrate_sensor	nitrate_sensor	1	0.962754	18	1	0.444444	NA	13.7293	-0.00546243	0.116974	-0.0466976	-7.56696	9	33.1339	41.1473
BigG	X6_172785	temperature	temperature	1	0.964978	21	0.970951	0.333333	NA	7.97302	-0.0104581	0.238184	-0.0439075	-7.29351	12	32.587	41.9877
BigG	X6_144436	latitude_end	latitude_end	1	0.967609	21	0.970951	0.333333	NA	14.4174	-2.58646	63.6946	-0.0406072	-4.62313	12	27.2463	36.647
MultiGB	X6_167637	chlorophyll_sensor	chlorophyll_sensor	1	0.969666	240	1	0.5125	NA	0.226459	0.0303111	0.797101	0.0380267	-113.193	224	258.386	314.076
MultiGB	X6_58175	latitude_start	latitude_start	1	0.970978	245	0.862744	0.281633	NA	27.2676	-0.000249957	0.0068704	-0.0363816	-120.884	230	271.767	324.286
BigG	X6_83294	environment_feature	environment_featuremesopelagic zone (ENVO:00000213)	1	0.97223	21	0.845351	0.238095	1.99154	NA	-0.0919449	2.64118	-0.034812	-5.5024	10	33.0048	44.4945
SmallG	X6_143839	temperature	temperature	1	0.972972	21	0.970951	0.333333	NA	6.26599	-0.0136693	0.403449	-0.0338811	-4.15334	12	26.3067	35.7074
BigG	X6_112086	chlorophyll_sensor	chlorophyll_sensor	1	0.974199	21	0.63431	0.142857	NA	0.333753	0.320296	9.90311	0.0323429	-4.01467	12	26.0293	35.43
MediumG	X6_85044	depth	depth	1	0.974757	18	0.824966	0.777778	NA	267.954	3.70846	117.199	0.0316424	-1.80908e-06	9	18	26.0133
MultiGB	X6_40548	chlorophyll_sensor	chlorophyll_sensor	1	0.975192	240	0.485121	0.104167	NA	0.226459	0.0392581	1.26244	0.031097	-62.3385	224	156.677	212.367
BigG	X6_99002	latitude_end	latitude_end	1	0.978073	21	0.970951	0.666667	NA	14.4174	3631.17	132117	0.0274845	-1.24683e-06	12	18	27.4007
MultiGB	X6_57068	latitude_start	latitude_start	1	0.978191	245	0.69221	0.183673	NA	27.2676	-0.000213136	0.00779675	-0.0273365	-104.917	230	239.834	292.352
BigG	X7_151060	latitude_start	latitude_start	1	0.978692	21	0.63431	0.142857	NA	9.74844	-3060.47	114586	-0.0267088	-1.25657e-06	13	16	24.3562
BigG	X6_128749	longitude_end	longitude_end	1	0.981977	21	0.845351	0.238095	NA	64.7542	-513.92	22749.7	-0.0225902	-8.69419e-07	12	18	27.4007
BigG	X6_84046	environment_feature	environment_featuremarine epipelagic mixed layer (ENVO:xxxxxxxxx)	1	0.982056	21	1	0.428571	1.99154	NA	-585.738	26042.8	-0.0224914	-3.14642e-05	10	22.0001	33.4898
BigG	X6_84046	environment_feature	environment_featuresurface water layer (ENVO:00002042)	1	0.982365	21	1	0.428571	1.99154	NA	-713.91	32297.5	-0.0221042	-3.14642e-05	10	22.0001	33.4898
MultiGB	X6_87685	environment_feature	environment_featuremarine epipelagic mixed layer (ENVO:xxxxxxxxx)	1	0.982415	245	0.957241	0.628571	2.05432	NA	18.2039	825.913	0.0220409	-110.899	224	263.798	337.324
BigG	X6_84046	environment_feature	environment_featuremesopelagic zone (ENVO:00000213)	1	0.982454	21	1	0.428571	1.99154	NA	624.895	28413.6	0.0219928	-3.14642e-05	10	22.0001	33.4898
BigG	X6_55806	longitude_start	longitude_start	1	0.982525	21	0.998846	0.380952	NA	64.7478	0.0227992	1.0409	0.0219034	-9.25721	12	36.5144	45.9151
MultiGB	X6_32445	longitude_end	longitude_end	1	0.9827	243	0.817789	0.251029	NA	71.0003	-6.01297e-05	0.00277299	-0.0216841	-105.507	227	243.014	298.903
BigG	X6_42014	longitude_end	longitude_end	1	0.982781	21	0.970951	0.666667	NA	64.7542	-1622.89	75194.5	-0.0215826	-8.19446e-07	12	18	27.4007
BigG	X6_56522	longitude_end	longitude_end	1	0.983124	21	0.75165	0.809524	NA	64.7542	1049.02	49592	0.0211531	-8.89338e-07	12	18	27.4007
MediumG	X6_70337	latitude_end	latitude_end	1	0.983294	18	0.824966	0.222222	NA	14.103	-1.91787	91.5943	-0.0209388	-3.80641	9	25.6128	33.6262
MediumG	X6_61889	latitude_start	latitude_start	1	0.983296	18	0.703926	0.833333	NA	9.13859	1704.95	81431.6	0.0209372	-7.55775e-07	10	16	23.123
MultiGB	X7_21650	environment_feature	environment_featuremarine epipelagic mixed layer (ENVO:xxxxxxxxx)	1	0.983945	245	0.98879	0.57551	2.05432	NA	17.0712	848.325	0.0201234	-121.773	224	285.547	359.073
BigG	X6_57750	longitude_end	longitude_end	1	0.984107	21	0.63431	0.142857	NA	64.7542	-525.913	26401.6	-0.0199198	-5.71453e-07	12	18	27.4007
MultiGB	X6_113155	environment_feature	environment_featuresurface water (ENVO:00002042) layer	1	0.984297	245	0.857142	0.277551	2.05432	NA	-16.0755	816.758	-0.019682	-108.892	224	259.784	333.31
MultiGB	X6_85444	protocol_type	protocol_typeGIRUS	1	0.984361	245	0.976414	0.6	0.188402	NA	17.1282	873.791	0.0196022	-140.125	229	312.25	368.27
MultiGB	X6_124665	environment_feature	environment_featuremarine epipelagic mixed layer (ENVO:xxxxxxxxx)	1	0.984391	245	0.998944	0.542857	2.05432	NA	16.5975	848.355	0.0195644	-140.228	224	322.456	395.982
MultiGB	X6_80056	environment_feature	environment_featuremesopelagic zone (ENVO:00000213)	1	0.984667	245	0.963238	0.620408	2.05432	NA	17.929	932.899	0.0192186	-111.353	224	264.707	338.233
MultiGB	X6_122858	latitude_start	latitude_start	1	0.984709	245	0.700962	0.187755	NA	27.2676	-0.000168693	0.00880162	-0.0191661	-98.2447	230	226.489	279.008
MultiGB	X6_36193	environment_feature	environment_featuremarine epipelagic mixed layer (ENVO:xxxxxxxxx)	1	0.984822	245	0.88898	0.302041	2.05432	NA	16.1366	848.251	0.0190233	-106.962	224	255.923	329.449
MediumG	X6_103923	nitrate_sensor	nitrate_sensor	1	0.984859	17	0.940286	0.294118	NA	14.656	2.7932	147.185	0.0189774	-1.00641e-06	8	18	25.4989
MultiGB	X6_87685	protocol_type	protocol_typeGIRUS	1	0.984918	245	0.957241	0.628571	0.188402	NA	16.5161	873.683	0.018904	-138.063	229	308.125	364.145
MultiGB	X6_158611	protocol_type	protocol_typeGIRUS	1	0.985114	245	0.750233	0.212245	0.188402	NA	-16.3974	878.824	-0.0186583	-99.2375	229	230.475	286.495
MultiGB	X6_167637	protocol_type	protocol_typeGIRUS	1	0.98547	245	1	0.510204	0.188402	NA	16.0101	879.127	0.0182114	-114.753	229	261.506	317.526
MediumG	X6_137666	longitude_end	longitude_end	1	0.985486	18	0.915825	0.277778	NA	65.9792	6263.51	344299	0.0181921	-5.20069e-07	9	18	26.0133
MultiGB	X6_42014	protocol_type	protocol_typeGIRUS	1	0.985626	245	0.903336	0.314286	0.188402	NA	-16.2206	900.364	-0.0180156	-128.572	229	289.144	345.164
MediumG	X6_103923	chlorophyll_sensor	chlorophyll_sensor	1	0.985697	18	0.915825	0.277778	NA	0.35391	-659.109	36766.8	-0.0179267	-1.3167e-06	9	18	26.0133
MultiGB	X6_110310	protocol_type	protocol_typeGIRUS	1	0.985859	245	0.827299	0.257143	0.188402	NA	-15.7935	891.098	-0.0177237	-119.962	229	271.925	327.945
MultiGB	X6_57620	environment_feature	environment_featurewater layer with no specific feature	1	0.986096	245	0.960292	0.37551	2.05432	NA	15.3831	882.744	0.0174264	-117.407	224	276.814	350.34
BigG	X6_56522	longitude_start	longitude_start	1	0.986292	21	0.75165	0.809524	NA	64.7478	715.151	41623.5	0.0171814	-4.52904e-07	12	18	27.4007
MultiGB	X6_158611	environment_feature	environment_featurewater layer with no specific feature	1	0.9863	245	0.750233	0.212245	2.05432	NA	15.1579	882.744	0.0171714	-93.0012	224	228.002	301.529
MediumG	X6_99002	depth	depth	1	0.986323	18	0.977418	0.333333	NA	267.954	-8.88246e-05	0.00518155	-0.0171425	-6.85116	9	31.7023	39.7157
MultiGB	X6_57620	protocol_type	protocol_typeGIRUS	1	0.986373	245	0.960292	0.37551	0.188402	NA	-14.8992	872.33	-0.0170798	-138.397	229	308.795	364.815
MultiGB	X6_36313	protocol_type	protocol_typeGIRUS	1	0.986407	245	0.787289	0.232653	0.188402	NA	-15.203	892.313	-0.0170377	-112.269	229	256.537	312.557
MultiGB	X6_42014	environment_feature	environment_featuresurface water (ENVO:00002042) layer	1	0.986589	245	0.903336	0.314286	2.05432	NA	-15.2572	907.69	-0.0168088	-119.415	224	280.831	354.357
BigG	X6_32445	environment_feature	environment_featuremarine epipelagic mixed layer (ENVO:xxxxxxxxx)	1	0.986756	21	1	0.52381	1.99154	NA	117.377	7071.24	0.0165993	-5.83481	10	33.6696	45.1594
MediumG	X6_31735	nitrate_sensor	nitrate_sensor	1	0.986844	17	0.940286	0.705882	NA	14.656	556.197	33731.4	0.016489	-3.76256e-07	8	18	25.4989
MultiGB	X6_24791	protocol_type	protocol_typeGIRUS	1	0.986897	245	0.898664	0.310204	0.188402	NA	-14.6701	893.276	-0.0164228	-130.516	229	293.033	349.053
MultiGB	X6_85044	environment_feature	environment_featuremesopelagic zone (ENVO:00000213) & marine oxygen minimum zone (ENVO:01000065)	1	0.986932	245	0.960292	0.62449	2.05432	NA	17.5621	1072.25	0.0163788	-118.125	224	278.25	351.776
MultiGB	X6_113155	protocol_type	protocol_typeGIRUS	1	0.987164	245	0.857142	0.277551	0.188402	NA	-14.1431	879.08	-0.0160885	-118.87	229	269.74	325.76
MultiGB	X6_110310	environment_feature	environment_featuresurface water (ENVO:00002042) layer	1	0.987195	245	0.827299	0.257143	2.05432	NA	-15.0079	935.129	-0.0160491	-99.8689	224	241.738	315.264
MultiGB	X6_67816	environment_feature	environment_featurewater layer with no specific feature	1	0.987311	245	0.976414	0.4	2.05432	NA	14.0395	882.744	0.0159044	-129.744	224	301.489	375.015
BigG	X6_122858	latitude_end	latitude_end	1	0.987396	21	0.998846	0.619048	NA	14.4174	-2424.25	153459	-0.0157974	-4.43059e-07	12	18	27.4007
MultiGB	X6_85444	environment_feature	environment_featurewater layer with no specific feature	1	0.987648	245	0.976414	0.6	2.05432	NA	13.6666	882.744	0.015482	-126.565	224	295.131	368.657
MultiGB	X6_94538	environment_feature	environment_featurewater layer with no specific feature	1	0.987745	245	0.957241	0.371429	2.05432	NA	-13.5592	882.744	-0.0153603	-125.049	224	292.098	365.624
MultiGB	X7_56523	environment_feature	environment_featurewater layer with no specific feature	1	0.987789	245	0.845575	0.269388	2.05432	NA	-13.5104	882.744	-0.015305	-111.406	224	264.812	338.338
MultiGB	X6_122858	protocol_type	protocol_typeGIRUS	1	0.987962	245	0.700962	0.187755	0.188402	NA	-13.3733	886.338	-0.0150882	-97.993	229	227.986	284.006
MultiGB	X6_50324	environment_feature	environment_featurewater layer with no specific feature	1	0.988068	245	0.868227	0.285714	2.05432	NA	-13.2012	882.744	-0.0149547	-115.849	224	273.697	347.224
MediumG	X6_103923	latitude_end	latitude_end	1	0.988071	18	0.915825	0.277778	NA	14.103	-2698.41	180487	-0.0149508	-4.39126e-07	9	18	26.0133
MediumG	X6_103923	oxygen_sensor	oxygen_sensor	1	0.988109	18	0.915825	0.277778	NA	44.9922	-16.4885	1106.34	-0.0149036	-4.06474e-07	9	18	26.0133
MultiGB	X6_24791	environment_feature	environment_featuresurface water (ENVO:00002042) layer	1	0.98826	245	0.898664	0.310204	2.05432	NA	-14.9031	1012.8	-0.0147147	-93.2766	224	228.553	302.08
BigG	X6_89611	latitude_start	latitude_start	1	0.988697	21	0.918296	0.714286	NA	9.74844	2402.64	169600	0.0141665	-3.60361e-07	13	16	24.3562
MultiGB	X6_105544	environment_feature	environment_featuremarine epipelagic mixed layer (ENVO:xxxxxxxxx)	1	0.988704	245	0.772885	0.22449	2.05432	NA	-18.5179	1307.9	-0.0141584	-95.3171	224	232.634	306.161
BigG	X6_44670	longitude_end	longitude_end	1	0.988911	21	1	0.428571	NA	64.7542	1451.25	104416	0.0138988	-2.57259e-07	12	18	27.4007
MultiGB	X6_31735	chlorophyll_sensor	chlorophyll_sensor	1	0.989048	240	0.634227	0.158333	NA	0.226459	0.013286	0.967904	0.0137266	-86.3433	224	204.687	260.377
MediumG	X6_113155	depth	depth	1	0.989084	18	0.915825	0.277778	NA	267.954	-2.73494	199.893	-0.013682	-3.05514e-07	9	18	26.0133
MultiGB	X6_138925	protocol_type	protocol_typeGIRUS	1	0.9892	245	0.950824	0.636735	0.188402	NA	12.0901	893.155	0.0135364	-125.158	229	282.315	338.335
BigG	X6_144436	chlorophyll_sensor	chlorophyll_sensor	1	0.989286	21	0.970951	0.333333	NA	0.333753	1093.38	81426.4	0.0134279	-2.49215e-07	12	18	27.4007
MultiGB	X6_49947	protocol_type	protocol_typeGIRUS	1	0.989501	245	0.56255	0.130612	0.188402	NA	18.2823	1389.29	0.0131595	-77.9105	229	187.821	243.841
BigG	X7_151060	chlorophyll_sensor	chlorophyll_sensor	1	0.989581	21	0.63431	0.142857	NA	0.333753	865.953	66315	0.0130582	-2.59145e-07	12	18	27.4007
MultiGB	X6_167637	environment_feature	environment_featuremarine epipelagic mixed layer (ENVO:xxxxxxxxx)	1	0.989685	245	1	0.510204	2.05432	NA	18.0816	1398.64	0.0129281	-111.157	224	264.315	337.841
MultiGB	X6_58175	environment_feature	environment_featurewater layer with no specific feature	1	0.989693	245	0.862744	0.281633	2.05432	NA	-11.4037	882.744	-0.0129184	-98.9073	224	239.815	313.341
MediumG	X6_113155	oxygen_sensor	oxygen_sensor	1	0.989792	18	0.915825	0.277778	NA	44.9922	53.3488	4169.74	0.0127943	-2.74906e-07	9	18	26.0133
MultiGB	X6_138925	environment_feature	environment_featuremarine epipelagic mixed layer (ENVO:xxxxxxxxx)	1	0.989796	245	0.950824	0.636735	2.05432	NA	-17.8876	1398.7	-0.0127888	-90.0787	224	222.157	295.684
SmallG	X6_117241	latitude_start	latitude_start	1	0.989824	21	0.63431	0.142857	NA	19.1791	1050.82	82394.6	0.0127535	-2.34679e-07	13	16	24.3562
MediumG	X6_85044	oxygen_sensor	oxygen_sensor	1	0.989944	18	0.824966	0.777778	NA	44.9922	-3.82304	303.327	-0.0126037	-2.18087e-07	9	18	26.0133
BigG	X6_50324	latitude_end	latitude_end	1	0.990135	21	0.970951	0.666667	NA	14.4174	-2523.09	204058	-0.0123646	-2.1985e-07	12	18	27.4007
MultiGB	X6_44670	protocol_type	protocol_typeGIRUS	1	0.990156	245	0.626257	0.155102	0.188402	NA	16	1296.8	0.0123381	-82.4954	229	196.991	253.011
MultiGB	X6_58065	environment_feature	environment_featuremarine epipelagic mixed layer (ENVO:xxxxxxxxx)	1	0.990232	245	0.883966	0.702041	2.05432	NA	16.7056	1364.5	0.012243	-113.539	224	269.078	342.604
MultiGB	X6_56522	environment_feature	environment_featuresurface water (ENVO:00002042) layer	1	0.990298	245	0.91668	0.326531	2.05432	NA	-17.4811	1437.6	-0.0121599	-111.287	224	264.575	338.101
MediumG	X6_85044	temperature	temperature	1	0.990301	18	0.824966	0.777778	NA	7.57633	-28.4508	2340.32	-0.0121568	-2.03717e-07	9	18	26.0133
MediumG	X6_124665	latitude_end	latitude_end	1	0.990429	18	1	0.555556	NA	14.103	3351.12	279361	0.0119956	-2.09322e-07	9	18	26.0133
MultiGB	X6_179748	environment_feature	environment_featuresurface water layer (ENVO:00002042)	1	0.990499	245	0.626257	0.155102	2.05432	NA	0.00706227	0.593062	0.0119082	-66.6593	224	175.319	248.845
MultiGB	X6_49036	environment_feature	environment_featuremarine epipelagic mixed layer (ENVO:xxxxxxxxx)	1	0.990537	245	0.925024	0.665306	2.05432	NA	16.5885	1398.69	0.01186	-93.4233	224	228.847	302.373
MultiGB	X6_72946	protocol_type	protocol_typeGIRUS	1	0.990592	245	0.920907	0.669388	0.188402	NA	16.7347	1419.23	0.0117914	-122.652	229	277.304	333.324
MediumG	X6_107346	longitude_start	longitude_start	1	0.990702	18	0.824966	0.222222	NA	65.9818	-2411.96	206964	-0.011654	-1.98527e-07	9	18	26.0133
MultiGB	X6_177585	environment_feature	environment_featuremarine epipelagic mixed layer (ENVO:xxxxxxxxx)	1	0.990981	245	0.700962	0.187755	2.05432	NA	15.8085	1398.49	0.0113039	-78.4038	224	198.808	272.334
MultiGB	X6_64207	chlorophyll_sensor	chlorophyll_sensor	1	0.991046	240	0.726369	0.2	NA	0.226459	0.00941187	0.838707	0.0112219	-98.8921	224	229.784	285.474
BigG	X6_103923	latitude_start	latitude_start	1	0.991101	21	0.918296	0.285714	NA	9.74844	944.127	84646.2	0.0111538	-1.64155e-07	13	16	24.3562
MultiGB	X6_72946	environment_feature	environment_featuresurface water (ENVO:00002042) layer	1	0.991153	245	0.920907	0.669388	2.05432	NA	17.5232	1580.42	0.0110877	-118.078	224	278.155	351.682
BigG	X6_63487	salinity_sensor	salinity_sensor	1	0.991165	21	0.918296	0.714286	NA	0.816754	-146.089	13192.3	-0.0110738	-1.76166e-07	12	18	27.4007
MultiGB	X6_122858	environment_feature	environment_featuresurface water (ENVO:00002042) layer	1	0.991274	245	0.700962	0.187755	2.05432	NA	-16.0857	1470.89	-0.0109361	-89.4304	224	220.861	294.387
BigG	X6_56522	environment_feature	environment_featuresurface water layer (ENVO:00002042)	1	0.991308	21	0.75165	0.809524	1.99154	NA	744.306	68320.7	0.0108943	-1.48421e-07	10	22	33.4897
MultiGB	X6_122858	environment_feature	environment_featuremarine epipelagic mixed layer (ENVO:xxxxxxxxx)	1	0.991335	245	0.700962	0.187755	2.05432	NA	15.1867	1398.46	0.0108596	-89.4304	224	220.861	294.387
BigG	X6_142856	latitude_start	latitude_start	1	0.991378	21	0.75165	0.190476	NA	9.74844	-2810.48	260073	-0.0108065	-1.47271e-07	13	16	24.3562
BigG	X6_89611	latitude_end	latitude_end	1	0.991386	21	0.918296	0.714286	NA	14.4174	46.5626	4312.7	0.0107966	-2.21367e-07	12	18	27.4007
BigG	X7_56523	depth	depth	1	0.991421	21	0.998846	0.380952	NA	306.277	0.641515	59.6609	0.0107527	-2.55702e-07	12	18	27.4007
BigG	X6_169600	longitude_start	longitude_start	1	0.99143	21	0.845351	0.238095	NA	64.7478	-301.235	28045	-0.0107411	-1.93863e-07	12	18	27.4007
MultiGB	X6_56522	environment_feature	environment_featuremarine epipelagic mixed layer (ENVO:xxxxxxxxx)	1	0.991548	245	0.91668	0.326531	2.05432	NA	14.8121	1398.32	0.0105927	-111.287	224	264.575	338.101
MultiGB	X6_36313	environment_feature	environment_featuremarine epipelagic mixed layer (ENVO:xxxxxxxxx)	1	0.991592	245	0.787289	0.232653	2.05432	NA	14.7375	1398.5	0.010538	-77.7543	224	197.509	271.035
MultiGB	X6_107271	environment_feature	environment_featuremarine epipelagic mixed layer (ENVO:xxxxxxxxx)	1	0.991607	245	0.491135	0.106122	2.05432	NA	14.7128	1398.69	0.010519	-56.7743	224	155.549	229.075
MultiGB	X6_137666	protocol_type	protocol_typeGIRUS	1	0.991924	245	0.868227	0.285714	0.188402	NA	-14.9233	1474.33	-0.010122	-120.14	229	272.28	328.301
MultiGB	X6_32445	environment_feature	environment_featuremarine epipelagic mixed layer (ENVO:xxxxxxxxx)	1	0.991976	245	0.814484	0.24898	2.05432	NA	14.0606	1398.05	0.0100573	-101.689	224	245.377	318.904
MultiGB	X6_36313	environment_feature	environment_featuresurface water (ENVO:00002042) layer	1	0.992017	245	0.787289	0.232653	2.05432	NA	-15.6693	1566.04	-0.0100057	-77.7543	224	197.509	271.035
MultiGB	X6_84046	protocol_type	protocol_typeGIRUS	1	0.992058	245	0.626257	0.155102	0.188402	NA	-14.5609	1462.78	-0.00995423	-86.4192	229	204.838	260.858
MultiGB	X6_61889	environment_feature	environment_featuremesopelagic zone (ENVO:00000213) & marine oxygen minimum zone (ENVO:01000065)	1	0.992147	245	0.674219	0.82449	2.05432	NA	16.6405	1690.62	0.0098428	-79.2883	224	200.577	274.103
MultiGB	X6_138925	environment_feature	environment_featuresurface water (ENVO:00002042) layer	1	0.99218	245	0.950824	0.636735	2.05432	NA	14.6709	1496.95	0.00980055	-90.0787	224	222.157	295.684
BigG	X6_167637	chlorophyll_sensor	chlorophyll_sensor	1	0.992315	21	0.998846	0.619048	NA	0.333753	-919.759	95491.5	-0.00963185	-1.34559e-07	12	18	27.4007
BigG	X6_89611	oxygen_sensor	oxygen_sensor	1	0.992397	21	0.918296	0.714286	NA	42.6423	2.50013	262.357	0.0095295	-1.26375e-07	12	18	27.4007
MultiGB	X6_84046	environment_feature	environment_featuremesopelagic zone (ENVO:00000213) & marine oxygen minimum zone (ENVO:01000065)	1	0.992546	245	0.626257	0.155102	2.05432	NA	-16.2261	1736.94	-0.00934176	-79.3134	224	200.627	274.153
MultiGB	X6_19736	environment_feature	environment_featuresurface water (ENVO:00002042) layer	1	0.992587	245	0.801151	0.240816	2.05432	NA	-19.6148	2111.3	-0.00929039	-89.7665	224	221.533	295.06
MultiGB	X6_167637	environment_feature	environment_featuresurface water (ENVO:00002042) layer	1	0.99276	245	1	0.510204	2.05432	NA	15.4326	1700.72	0.00907419	-111.157	224	264.315	337.841
MultiGB	X6_55806	environment_feature	environment_featuresurface water (ENVO:00002042) layer	1	0.992855	245	0.452083	0.0938776	2.05432	NA	19.2065	2144.88	0.00895458	-50.6547	224	143.309	216.836
BigG	X6_36313	latitude_start	latitude_start	1	0.992868	21	0.998846	0.619048	NA	9.74844	1112.59	124464	0.00893906	-1.07086e-07	13	16	24.3562
MultiGB	X6_153216	environment_feature	environment_featuresurface water layer (ENVO:00002042)	1	0.993044	245	0.410465	0.0816327	2.05432	NA	-21.3346	2447.01	-0.00871864	-32.5645	224	107.129	180.655
SmallG	X6_36313	latitude_start	latitude_start	1	0.993065	21	1	0.52381	NA	19.1791	286.841	33000.8	0.00869192	-1.05463e-07	13	16	24.3562
SmallG	X6_129429	nitrate_sensor	nitrate_sensor	1	0.993075	18	0.915825	0.277778	NA	13.7293	-161.715	18631.1	-0.00867982	-9.64624e-08	9	18	26.0133
BigG	X6_89611	longitude_end	longitude_end	1	0.99318	21	0.918296	0.714286	NA	64.7542	186.706	21843	0.00854765	-1.00388e-07	12	18	27.4007
BigG	X7_56523	temperature	temperature	1	0.993307	21	0.998846	0.380952	NA	7.97302	-18.0405	2150.47	-0.00838908	-9.24204e-08	12	18	27.4007
BigG	X7_56523	nitrate_sensor	nitrate_sensor	1	0.9934	19	1	0.421053	NA	14.7523	8.86468	1071.65	0.00827198	-8.76709e-08	10	18	26.5
BigG	X6_24791	latitude_start	latitude_start	1	0.993459	21	0.845351	0.761905	NA	9.74844	1125.72	137315	0.00819803	-8.64407e-08	13	16	24.3562
BigG	X6_89611	longitude_start	longitude_start	1	0.99353	21	0.918296	0.714286	NA	64.7478	165.967	20466.9	0.00810904	-9.33799e-08	12	18	27.4007
SmallG	X6_117241	longitude_start	longitude_start	1	0.99357	21	0.63431	0.142857	NA	98.2793	186.761	23174.5	0.00805891	-8.64075e-08	12	18	27.4007
MultiGB	X6_80056	environment_feature	environment_featuremarine epipelagic mixed layer (ENVO:xxxxxxxxx)	1	0.993666	245	0.963238	0.620408	2.05432	NA	18.1595	2287.51	0.00793856	-111.353	224	264.707	338.233
MediumG	X6_99092	latitude_start	latitude_start	1	0.993688	18	0.824966	0.222222	NA	9.13859	-846.626	107015	-0.0079113	-7.68837e-08	10	16	23.123
MultiGB	X6_140225	environment_feature	environment_featuremesopelagic zone (ENVO:00000213)	1	0.993712	245	0.334397	0.0612245	2.05432	NA	-19.548	2480.45	-0.00788083	-39.094	224	120.188	193.714
MultiGB	X6_149740	environment_feature	environment_featuresurface water layer (ENVO:00002042)	1	0.993728	245	0.395965	0.077551	2.05432	NA	-19.1087	2430.73	-0.0078613	-30.8752	224	103.75	177.277
BigG	X6_63487	latitude_end	latitude_end	1	0.993739	21	0.918296	0.714286	NA	14.4174	-1290.55	164457	-0.00784735	-1.07492e-07	12	18	27.4007
MultiGB	X6_30143	environment_feature	environment_featuremesopelagic zone (ENVO:00000213)	1	0.993761	245	0.595293	0.857143	2.05432	NA	18.2236	2330.39	0.00781999	-60.2331	224	162.466	235.993
BigG	X7_75643	latitude_end	latitude_end	1	0.993763	21	0.63431	0.142857	NA	14.4174	-1050.9	134438	-0.00781696	-8.1545e-08	12	18	27.4007
MultiGB	X6_30143	protocol_type	protocol_typeGIRUS	1	0.993786	245	0.595293	0.857143	0.188402	NA	-17.8278	2289.01	-0.00778843	-75.577	229	183.154	239.174
BigG	X6_56522	environment_feature	environment_featuremesopelagic zone (ENVO:00000213)	1	0.993787	21	0.75165	0.809524	1.99154	NA	-994.612	127725	-0.00778716	-1.48421e-07	10	22	33.4897
MultiGB	X6_137666	environment_feature	environment_featuremarine epipelagic mixed layer (ENVO:xxxxxxxxx)	1	0.993835	245	0.868227	0.285714	2.05432	NA	17.8175	2305.86	0.00772704	-87.0579	224	216.116	289.642
BigG	X6_169600	longitude_end	longitude_end	1	0.993926	21	0.845351	0.238095	NA	64.7542	-212.374	27898.1	-0.0076125	-1.0123e-07	12	18	27.4007
MultiGB	X6_70847	environment_feature	environment_featuremesopelagic zone (ENVO:00000213) & marine oxygen minimum zone (ENVO:01000065)	1	0.994005	245	0.465371	0.0979592	2.05432	NA	49.8138	6630.28	0.00751307	-16.0862	224	74.1724	147.699
MultiGB	X6_84046	environment_feature	environment_featuresurface water (ENVO:00002042) layer	1	0.994012	245	0.626257	0.155102	2.05432	NA	-18.6861	2489.67	-0.00750547	-79.3134	224	200.627	274.153
MultiGB	X6_137666	environment_feature	environment_featuresurface water (ENVO:00002042) layer	1	0.994045	245	0.868227	0.285714	2.05432	NA	-17.0657	2286.49	-0.00746372	-87.0579	224	216.116	289.642
MultiGB	X6_107346	environment_feature	environment_featuremesopelagic zone (ENVO:00000213)	1	0.994134	245	0.350363	0.0653061	2.05432	NA	-17.7884	2419.49	-0.0073521	-42.8637	224	127.727	201.254
SmallG	X6_36313	oxygen_sensor	oxygen_sensor	1	0.994164	21	1	0.52381	NA	78.9923	-3.56521	487.452	-0.00731397	-7.9163e-08	12	18	27.4007
MultiGB	X7_21650	environment_feature	environment_featurewater layer with no specific feature	1	0.994196	245	0.98879	0.57551	2.05432	NA	-17.4548	2399.54	-0.00727423	-121.773	224	285.547	359.073
MediumG	X6_49036	chlorophyll_sensor	chlorophyll_sensor	1	0.994202	18	1	0.555556	NA	0.35391	13565.3	1.8667e+06	0.00726699	-6.54898e-08	9	18	26.0133
MultiGB	X6_61889	protocol_type	protocol_typeGIRUS	1	0.994311	245	0.674219	0.82449	0.188402	NA	17.2328	2416.78	0.0071305	-93.4075	229	218.815	274.835
MediumG	X6_44670	latitude_end	latitude_end	1	0.994322	18	0.703926	0.166667	NA	14.103	-1353.57	190192	-0.00711688	-1.16582e-07	9	18	26.0133
SmallG	X6_107346	temperature	temperature	1	0.994403	21	0.75165	0.809524	NA	6.26599	-56.5133	8056.82	-0.00701434	-5.95664e-08	12	18	27.4007
SmallG	X6_129429	depth	depth	1	0.994409	21	0.845351	0.238095	NA	211.171	-1.21773	173.792	-0.00700681	-5.76892e-08	12	18	27.4007
BigG	X6_103923	latitude_end	latitude_end	1	0.994416	21	0.918296	0.285714	NA	14.4174	176.383	25200.8	0.0069991	-7.01275e-08	12	18	27.4007
MultiGB	X6_70545	protocol_type	protocol_typeGIRUS	1	0.994442	245	0.605806	0.146939	0.188402	NA	-16.9636	2435.03	-0.0069665	-79.7217	229	191.443	247.464
MultiGB	X6_68805	environment_feature	environment_featuremarine epipelagic mixed layer (ENVO:xxxxxxxxx)	1	0.994548	245	0.584583	0.138776	2.05432	NA	15.757	2305.97	0.00683316	-75.3554	224	192.711	266.237
SmallG	X6_58175	latitude_start	latitude_start	1	0.994559	21	0.75165	0.190476	NA	19.1791	363.945	53366.9	0.00681969	-6.0003e-08	13	16	24.3562
BigG	X6_44670	nitrate_sensor	nitrate_sensor	1	0.994588	19	1	0.473684	NA	14.7523	167.885	24752.4	0.00678257	-5.80229e-08	10	18	26.5
SmallG	X6_80056	latitude_start	latitude_start	1	0.994609	21	0.75165	0.190476	NA	19.1791	302.282	44740.1	0.00675639	-5.78059e-08	13	16	24.3562
BigG	X6_56522	environment_feature	environment_featuremarine epipelagic mixed layer (ENVO:xxxxxxxxx)	1	0.994652	21	0.75165	0.809524	1.99154	NA	1040.71	155256	0.00670321	-1.48421e-07	10	22	33.4897
BigG	X6_105544	environment_feature	environment_featuresurface water layer (ENVO:00002042)	1	0.994661	21	0.998846	0.619048	1.99154	NA	-258.476	38629.4	-0.00669118	-6.33252e-08	10	22	33.4897
MultiGB	X6_70847	environment_feature	environment_featuremesopelagic zone (ENVO:00000213)	1	0.994675	245	0.465371	0.0979592	2.05432	NA	44.2519	6630.28	0.00667421	-16.0862	224	74.1724	147.699
BigG	X6_144436	oxygen_sensor	oxygen_sensor	1	0.994699	21	0.970951	0.333333	NA	42.6423	6.3973	962.829	0.00664427	-5.42526e-08	12	18	27.4007
MultiGB	X6_24791	environment_feature	environment_featurewater layer with no specific feature	1	0.994719	245	0.898664	0.310204	2.05432	NA	-15.8815	2399.54	-0.00661853	-93.2766	224	228.553	302.08
[truncated: 1,376 more rows]
