# Supplementary material for: A most wanted list of conserved microbial protein families with no known domains
Source: PLoS One. 2018 Oct 17;13(10):e0205749. doi: 10.1371/journal.pone.0205749 (PMC6192648; doi:10.1371/journal.pone.0205749)
Supplement: S5 Table — (XLSX) [file pone.0205749.s011.xlsx]

## Sheet: Column Headers
Column Name	Description
SFAM Protein	SFam protein ID, format = SFam family ID,"_",SFAM protein sequence ID, only the best BLAST hit in SFAM shown per UniProt protein
SwissProt Protein	SwissProt protein ID, format = protein sequence ID,"_",genome ID
TrEMBL Protein	TrEMBL gene ID, format = gene ID,"_",genome ID
Coverage	Proportion of SFAM protein covered by alignment = length of BLAST hit / length of SFAM Protein
Percent ID	Percent identity of BLAST hit
Annotation	UniProtKB protein name

## Sheet: SwissProt
SFAM Protein	SwissProt Protein	Coverage	Percent ID	Annotation
14297_643441602	ECPD_ECO27	0.96	100	Fimbria adhesin EcpD
14297_638655386	ECPD_ECOLI	1	99.24	Fimbria adhesin EcpD
64535_640608183	TUBOL_MYCTO	1	100	Diterpene synthase

## Sheet: TrEMBL
SFAM Protein	TrEMBL Protein	Coverage	Percent ID	Annotation
102825_644019992	D0LLN6_HALO1	1	100	Helix-turn-helix domain protein
102407_638913484	A3W8D9_9RHOB	1	100	Possible peptidoglycan binding protein
102616_644964953	C7PKG6_CHIPD	1	100	Fibronectin type III domain protein
102855_640571123	Q8KU32_LEGPN	1	99.72	Putative phospholipase C
102855_637130444	Q5ZY70_LEGPH	1	100	Phosphatidylcholine hydrolyzing phospholipase
117337_638070183	Q11YQ0_CYTH3	1	100	Gliding related protein possible gldN and/or gldO
117337_638072602	Q11RV1_CYTH3	1	100	Protein involved in gliding motility GldN
117765_638937895	A3XR80_LEEBM	1	100	GumI protein
117765_637560800	Q64MP4_BACFR	1	100	Putative glycosyltransferase
